# Supplementary material for: A CTD–Pfizer collaboration: manual curation of 88 000 scientific articles text mined for drug–disease and drug–phenotype interactions
Source: Database (Oxford). 2013 Nov 28;2013:bat080. doi: 10.1093/database/bat080 (PMC3842776; doi:10.1093/database/bat080)
Supplement: Supplementary Data [file supp_bat080_SuppFile1.xls]

## Sheet: CardioTox
CardioTox diseases (305 total)	No. curated chemicals (1,847 total)		CardioTox chemicals (1,847 total)	No. curated diseases (305 total)
Hypotension	536		Cocaine	124
Hypertension	438		Heparin	55
Bradycardia	395		Fluorouracil	50
Tachycardia	283		Epinephrine	49
Arrhythmias, Cardiac	241		Doxorubicin	48
Heart Diseases	220		Aspirin	42
Myocardial Infarction	210		Cyclophosphamide	42
Heart Failure	181		Carbamazepine	41
Heart Arrest	180		Methamphetamine	39
Cardiovascular Diseases	156		Phenytoin	39
Torsades de Pointes	156		Amphetamine	38
Long QT Syndrome	153		Contraceptives, Oral	37
Tachycardia, Ventricular	153		Crack Cocaine	37
Ventricular Fibrillation	153		Warfarin	37
Cardiomyopathies	142		Amiodarone	36
Angioedema	139		Ethanol	36
Thrombosis	130		Nicotine	36
Atrioventricular Block	129		Isoproterenol	35
Hypotension, Orthostatic	123		Nifedipine	35
Myocardial Ischemia	116		Propranolol	35
Vasculitis, Leukocytoclastic, Cutaneous	112		Dobutamine	34
Venous Thrombosis	106		Cisplatin	33
Atrial Fibrillation	104		Clozapine	33
Cerebral Hemorrhage	95		Amitriptyline	31
Stroke	94		Dexamethasone	31
Vasculitis	89		Propofol	31
Vascular Diseases	83		Bromocriptine	30
Angina Pectoris	80		Ergotamine	30
Heart Block	78		Lithium	30
Ventricular Dysfunction, Left	78		Verapamil	30
Myocarditis	75		Caffeine	29
Pulmonary Embolism	75		Ethinyl Estradiol	28
Cardiomegaly	71		Indomethacin	28
Heart Defects, Congenital	71		Paclitaxel	28
Coronary Vasospasm	68		Phenylephrine	28
Thromboembolism	67		Digoxin	27
Phlebitis	66		Dipyridamole	27
Tachycardia, Sinus	64		Norepinephrine	27
Hyperemia	62		Ritodrine	27
Atherosclerosis	59		Imipramine	26
Thrombophlebitis	57		Methotrexate	26
Ventricular Premature Complexes	55		Procainamide	26
Brain Ischemia	52		Diltiazem	25
Death, Sudden, Cardiac	51		Lidocaine	25
Tachycardia, Supraventricular	51		Phenylpropanolamine	25
Intracranial Hemorrhages	50		Quinidine	25
Cerebral Infarction	48		Tacrolimus	25
Hepatic Veno-Occlusive Disease	43		Disopyramide	24
Bundle-Branch Block	41		Estrogens	24
Arterial Occlusive Diseases	38		Albuterol	23
Pericardial Effusion	38		Carboplatin	23
Venous Thromboembolism	38		Thioridazine	23
Cardiomyopathy, Dilated	37		Tretinoin	23
Shock, Cardiogenic	37		Chlorpromazine	22
Sinus Arrest, Cardiac	37		Diazepam	22
Coronary Thrombosis	36		Methylphenidate	22
Pericarditis	36		Metoprolol	22
Coronary Artery Disease	35		Prednisone	22
Coronary Disease	35		Risperidone	22
Cerebrovascular Disorders	34		Sumatriptan	22
Subarachnoid Hemorrhage	33		Tamoxifen	22
Raynaud Disease	32		Amphotericin B	21
Hypertrophy, Left Ventricular	31		Atenolol	21
Reperfusion Injury	31		Halothane	21
Cardiovascular Abnormalities	30		Iohexol	21
Heart Septal Defects, Ventricular	30		Phentermine	21
Atrial Flutter	29		Thalidomide	21
Ischemic Attack, Transient	24		Atropine	20
Mitral Valve Insufficiency	24		Chloroquine	20
Ventricular Dysfunction	24		Flecainide	20
Heart Valve Diseases	23		Iopamidol	20
Peripheral Vascular Diseases	23		Bupivacaine	19
Telangiectasis	23		Cimetidine	19
Arteriosclerosis	21		Epirubicin	19
Cardiomyopathy, Hypertrophic	21		Fluoxetine	19
Sinus Thrombosis, Intracranial	21		Propafenone	19
Brain Infarction	20		Vincristine	19
Compartment Syndromes	20		Daunorubicin	18
Retinal Vein Occlusion	20		Desipramine	18
Vasospasm, Intracranial	20		Diethylstilbestrol	18
Acute Coronary Syndrome	19		Digitoxin	18
Aortic Diseases	19		gemcitabine	18
Cardiac Output, Low	19		Hydrochlorothiazide	18
Intracranial Thrombosis	19		Methylprednisolone	18
Cardiac Tamponade	18		Nitroglycerin	18
Purpura, Schoenlein-Henoch	18		olanzapine	18
Sick Sinus Syndrome	18		Propylthiouracil	18
Sinoatrial Block	18		Streptozocin	18
Optic Neuropathy, Ischemic	17		Acetaminophen	17
Retinal Artery Occlusion	16		Adrenergic beta-Antagonists	17
Arrhythmia, Sinus	15		Anabolic Agents	17
Colitis, Ischemic	15		Ketamine	17
Heart Septal Defects, Atrial	15		Methysergide	17
Myocardial Reperfusion Injury	15		Paroxetine	17
Arteritis	14		Progesterone	17
Transposition of Great Vessels	14		Thiopental	17
Aneurysm, Ruptured	13		Timolol	17
Anti-Neutrophil Cytoplasmic Antibody-Associated Vasculitis	13		Valproic Acid	17
Aortic Valve Insufficiency	13		Amphetamines	16
Endomyocardial Fibrosis	13		Ciprofloxacin	16
Mesenteric Vascular Occlusion	13		Cisapride	16
Renal Artery Obstruction	13		Cytarabine	16
Takotsubo Cardiomyopathy	13		Disulfiram	16
Angina Pectoris, Variant	12		Enalapril	16
Budd-Chiari Syndrome	12		Furosemide	16
Hematoma, Subdural	12		Haloperidol	16
Brugada Syndrome	11		Ouabain	16
Cardiac Output, High	11		Prednisolone	16
Embolism	11		Pseudoephedrine	16
Hypertension, Malignant	11		Ribavirin	16
Intermittent Claudication	11		sildenafil	16
Myocardial Stunning	11		Sotalol	16
Vasculitis, Central Nervous System	11		Zidovudine	16
Aneurysm	10		Angiotensin-Converting Enzyme Inhibitors	15
Cardiac Complexes, Premature	10		Anthracyclines	15
Edema, Cardiac	10		Antidepressive Agents, Tricyclic	15
Intracranial Embolism and Thrombosis	10		Cyclosporine	15
Brain Stem Infarctions	9		Diclofenac	15
Capillary Leak Syndrome	9		docetaxel	15
Carotid Artery Thrombosis	9		Etomidate	15
Churg-Strauss Syndrome	9		Fenfluramine	15
Multiple Myeloma	9		Fentanyl	15
Prinzmetal's variant angina	9		Ibuprofen	15
Sagittal Sinus Thrombosis	9		Isoflurane	15
Tricuspid Valve Insufficiency	9		Labetalol	15
Vascular System Injuries	9		Lithium Carbonate	15
Adams-Stokes Syndrome	8		Methyldopa	15
Aneurysm, Dissecting	8		Nortriptyline	15
Ductus Arteriosus, Patent	8		Succinylcholine	15
Hypertension, Renal	8		Vinblastine	15
Hypertrophy, Right Ventricular	8		Azathioprine	14
Infarction, Middle Cerebral Artery	8		Bupropion	14
Intracranial Embolism	8		Calcium	14
Pituitary Apoplexy	8		Carmustine	14
Pulmonary Valve Insufficiency	8		Clarithromycin	14
Spinal Cord Ischemia	8		Clonidine	14
Systemic Vasculitis	8		clopidogrel	14
Tachycardia, Paroxysmal	8		Erythromycin	14
Aortic Aneurysm	7		Etoposide	14
Cardiomyopathy, Restrictive	7		Fibrinolytic Agents	14
Cerebral Arterial Diseases	7		Pentobarbital	14
Endocarditis	7		Pergolide	14
Livedo Reticularis	7		rofecoxib	14
Polyarteritis Nodosa	7		Theophylline	14
Angina, Unstable	6		Trimethoprim-Sulfamethoxazole Combination	14
Carotid Stenosis	6		vinorelbine	14
Coronary Occlusion	6		Catecholamines	13
Double Outlet Right Ventricle	6		Citalopram	13
Hypertension, Renovascular	6		Diatrizoate Meglumine	13
Mucocutaneous Lymph Node Syndrome	6		Diazoxide	13
Pulmonary Veno-Occlusive Disease	6		Digitalis Glycosides	13
Splenic Infarction	6		Heroin	13
Tachycardia, Atrioventricular Nodal Reentry	6		Minoxidil	13
Tetralogy of Fallot	6		Morphine	13
Vascular Malformations	6		Nitric Oxide	13
Aortic Valve Stenosis	5		Papaverine	13
Atrial Premature Complexes	5		Particulate Matter	13
Behcet Syndrome	5		Progesterone Congeners	13
Carotid Artery Diseases	5		Sirolimus	13
Coronary Restenosis	5		Terbutaline	13
Embolism, Cholesterol	5		Tranexamic Acid	13
Embolism, Fat	5		6-Aminocaproic Acid	12
Erythromelalgia	5		Alprostadil	12
Hemostatic Disorders	5		Calcium Chloride	12
Leukomalacia, Periventricular	5		Clomipramine	12
Mesenteric vascular disease	5		Contraceptives, Oral, Combined	12
Pericarditis, Constrictive	5		Contraceptives, Oral, Hormonal	12
Peripheral Arterial Disease	5		Dinoprostone	12
Pregnancy Complications, Cardiovascular	5		Doxepin	12
Vascular Neoplasms	5		Enoxaparin	12
Ventricular Dysfunction, Right	5		Ephedrine	12
Ventricular Flutter	5		Estramustine	12
Ventricular Outflow Obstruction	5		Heparin, Low-Molecular-Weight	12
Accelerated Idioventricular Rhythm	4		Hydralazine	12
Anterior Wall Myocardial Infarction	4		Idarubicin	12
Aortic Aneurysm, Abdominal	4		Iron	12
Aortic Aneurysm, Thoracic	4		Leucovorin	12
Bidirectional tachycardia	4		Medroxyprogesterone Acetate	12
Cryoglobulinemia	4		Mepivacaine	12
Dementia, Vascular	4		Methylergonovine	12
Diabetic Cardiomyopathies	4		Midazolam	12
Ebstein Anomaly	4		N-Methyl-3,4-methylenedioxyamphetamine	12
Heart Rupture, Post-Infarction	4		Naloxone	12
Hypoxia-Ischemia, Brain	4		Oxygen	12
Intracranial Aneurysm	4		peginterferon alfa-2b	12
Moyamoya Disease	4		Quinine	12
Retinal Vasculitis	4		Testosterone	12
Tachycardia, Ectopic Atrial	4		Tetrachlorodibenzodioxin	12
Thromboangiitis Obliterans	4		Tranylcypromine	12
Tricuspid Atresia	4		Amantadine	11
Vascular Headaches	4		Antipsychotic Agents	11
Vertebrobasilar Insufficiency	4		Capsaicin	11
Waldenstrom Macroglobulinemia	4		Carbachol	11
Aneurysm, False	3		celecoxib	11
Aortic Rupture	3		Desogestrel	11
Aortitis	3		Dopamine	11
Carotid Artery, Internal, Dissection	3		Droperidol	11
Coronary Aneurysm	3		Hydroxychloroquine	11
Diabetic Retinopathy	3		Isotretinoin	11
Eales disease	3		Itraconazole	11
Granulomatous allergic angiitis	3		Melphalan	11
Heart Failure, Diastolic	3		Methadone	11
Heart Rupture	3		Metoclopramide	11
Hematoma, Subdural, Acute	3		Minocycline	11
Hereditary Angioedema Types I and II	3		Mitomycin	11
Hypertensive Retinopathy	3		Nitrous Oxide	11
Hypoplastic Left Heart Syndrome	3		Norethindrone	11
Intracranial Hemorrhage, Traumatic	3		Oxytocin	11
Microscopic Polyangiitis	3		Phenelzine	11
Shwartzman Phenomenon	3		Potassium	11
Superior Vena Cava Syndrome	3		Progestins	11
Varicocele	3		Serotonin	11
Acquired angioedema	2		Superoxides	11
Angioedemas, Hereditary	2		Trazodone	11
Anterior Compartment Syndrome	2		Vitamin E	11
Aortic Coarctation	2		Adenosine Triphosphate	10
Atrial septal defect 2	2		Adrenal Cortex Hormones	10
Basal Ganglia Cerebrovascular Disease	2		Ajmaline	10
Blue Toe Syndrome	2		Anti-Inflammatory Agents, Non-Steroidal	10
Cardiomyopathy, Alcoholic	2		Betamethasone	10
Cavernous Sinus Thrombosis	2		Bleomycin	10
Coronary Stenosis	2		Dihydroergotamine	10
Coronary Vessel Anomalies	2		Enflurane	10
Dextrocardia	2		Epoprostenol	10
Diabetic Angiopathies	2		Glucocorticoids	10
Diabetic Foot	2		Glyburide	10
Endocardial Fibroelastosis	2		Guanethidine	10
Endocarditis, Bacterial	2		Hydrocortisone	10
Giant Cell Arteritis	2		Isosorbide Dinitrate	10
Hematoma, Epidural, Cranial	2		Ondansetron	10
Hematoma, Subdural, Intracranial	2		Pancuronium	10
Hypertension, Pregnancy-Induced	2		Pentamidine	10
Iliac Aneurysm	2		Pindolol	10
Lateral Medullary Syndrome	2		Sulfasalazine	10
Leriche Syndrome	2		Vancomycin	10
Mitral Valve Stenosis	2		Adenosine	9
Pneumopericardium	2		Aminophylline	9
Polymorphic catecholergic ventricular tachycardia	2		arsenic trioxide	9
Postphlebitic Syndrome	2		Azithromycin	9
Pulmonary Infarction	2		chloroquine diphosphate	9
Purpura, Hyperglobulinemic	2		Chlorthalidone	9
Putaminal Hemorrhage	2		Clindamycin	9
Systemic carnitine deficiency	2		Codeine	9
Tachycardia, Ectopic Junctional	2		Contraceptives, Oral, Synthetic	9
Tachycardia, Reciprocating	2		Copper	9
Telangiectasia, Hereditary Hemorrhagic	2		Dextroamphetamine	9
Truncus Arteriosus, Persistent	2		Diatrizoate	9
Varicose Ulcer	2		Gentamicins	9
Venous Insufficiency	2		Ifosfamide	9
Wegener Granulomatosis	2		Ioxaglic Acid	9
Angiomatosis	1		Ipratropium	9
Anterior Spinal Artery Syndrome	1		Isradipine	9
AORTIC VALVE DISEASE 1	1		Losartan	9
Aortopulmonary Septal Defect	1		Magnesium Sulfate	9
Arteriovenous Malformations	1		Mesalamine	9
Ataxia Telangiectasia	1		Nandrolone	9
Atrial Septal Defect Ostium Primum	1		Physostigmine	9
Basal Ganglia Hemorrhage	1		sevoflurane	9
Carcinoid Heart Disease	1		Smoke	9
Carotid Artery Injuries	1		Steroids	9
Cerebral Hemorrhage, Traumatic	1		Sufentanil	9
Conotruncal cardiac defects	1		Ticlopidine	9
Cutis marmorata telangiectatica congenita	1		Vecuronium Bromide	9
Dyspnea, Paroxysmal	1		Xylazine	9
Embolism and Thrombosis	1		Aldosterone	8
Embolism, Air	1		Apomorphine	8
Embolism, Amniotic Fluid	1		Arsenic	8
Endarteritis	1		Benzo(a)pyrene	8
Endocardial Cushion Defects	1		capecitabine	8
Fibromuscular Dysplasia	1		carvedilol	8
Heart Failure, Systolic	1		Cyproterone Acetate	8
Heart Septal Defects	1		Deamino Arginine Vasopressin	8
Hematoma, Subdural, Chronic	1		desflurane	8
Hereditary Angioedema Type III	1		Ergotamines	8
Infarction, Anterior Cerebral Artery	1		Estradiol	8
Infarction, Posterior Cerebral Artery	1		Leuprolide	8
Intracranial Arterial Diseases	1		Lipopolysaccharides	8
Intracranial Arteriovenous Malformations	1		lopinavir-ritonavir drug combination	8
Ischemic Contracture	1		Malondialdehyde	8
Kartagener Syndrome	1		Medetomidine	8
Lateral Sinus Thrombosis	1		Mestranol	8
Marcus Gunn phenomenon	1		Miconazole	8
MELAS Syndrome	1		Mitoxantrone	8
Microvascular Angina	1		Nicardipine	8
Mitochondrial cytopathy	1		Nitroprusside	8
Myocardial Bridging	1		Ofloxacin	8
Occipital horn syndrome	1		Penicillins	8
Post-Exercise Hypotension	1		Phenobarbital	8
Pre-Excitation Syndromes	1		Phenylbutazone	8
Primary Graft Dysfunction	1		Plant Preparations	8
Pulmonary Heart Disease	1		Prazosin	8
Pulmonary Valve Stenosis	1		Probucol	8
QT INTERVAL, VARIATION IN	1		Procaine	8
Romano-Ward Syndrome	1		Reserpine	8
Scurvy	1		ropivacaine	8
Spinal Cord Vascular Diseases	1		Terfenadine	8
Subarachnoid Hemorrhage, Traumatic	1		urovision	8
Systemic necrotizing angiitis	1		Alfentanil	7
Takayasu Arteritis	1		aluminum phosphide	7
Turner Syndrome	1		Antineoplastic Agents	7
Upper Extremity Deep Vein Thrombosis	1		Baclofen	7
VACTERL association	1		BEP protocol	7
Vasoplegia	1		bortezomib	7
Ventricular Septal Rupture	1		Bretylium Tosylate	7
Wolff-Parkinson-White Syndrome	1		Cefuroxime	7
			Cholecalciferol	7
			cocaethylene	7
			Colchicine	7
			Contrast Media	7
			Dacarbazine	7
			Diphenhydramine	7
			Diuretics	7
			Domperidone	7
			Doxazosin	7
			Estrogens, Conjugated (USP)	7
			Ethinyl Estradiol-Norgestrel Combination	7
			Fluorescein	7
			Glycopyrrolate	7
			Hydroxyurea	7
			Hydroxyzine	7
			iomeprol	7
			Ketoconazole	7
			Levonorgestrel	7
			Lisinopril	7
			Meperidine	7
			Methoxamine	7
			Milrinone	7
			Oxymetazoline	7
			Penicillamine	7
			Pentazocine	7
			Pilocarpine	7
			Plant Extracts	7
			polyestradiol phosphate	7
			Reactive Oxygen Species	7
			Rifampin	7
			sulprostone	7
			Thiamylal	7
			Thiotepa	7
			Triglycerides	7
			Trimethaphan	7
			Vehicle Emissions	7
			Vitamin B 12	7
			Yohimbine	7
			Zinc	7
			6-Ketoprostaglandin F1 alpha	6
			Acebutolol	6
			Acetazolamide	6
			Acetylcholine	6
			Alcohols	6
			Alprazolam	6
			Antidepressive Agents	6
			Antihypertensive Agents	6
			Arachidonic Acid	6
			Astemizole	6
			Atracurium	6
			Buprenorphine	6
			cabergoline	6
			Cadmium	6
			Calcitriol	6
			calcium heparin	6
			candesartan	6
			Ceftriaxone	6
			Chloramphenicol	6
			Cholesterol, Dietary	6
			CMF regimen	6
			Dexfenfluramine	6
			Dexmedetomidine	6
			Dietary Fats	6
			Dinoprost	6
			etoricoxib	6
			Fenoldopam	6
			Flumazenil	6
			Flunitrazepam	6
			GABA-B Receptor Agonists	6
			gemeprost	6
			Gestodene	6
			Homocysteine	6
			Indinavir	6
			Isoniazid	6
			levobupivacaine	6
			Levodopa	6
			liposomal amphotericin B	6
			Lorazepam	6
			Mannitol	6
			Maprotiline	6
			Methimazole	6
			Methotrimeprazine	6
			nandrolone decanoate	6
			Naproxen	6
			Nelfinavir	6
			Nimodipine	6
			Omeprazole	6
			Oxprenolol	6
			Pentosan Sulfuric Polyester	6
			Phenothiazines	6
			pilsicainide	6
			Pinacidil	6
			Practolol	6
			Primidone	6
			quetiapine	6
			Raloxifene	6
			rocuronium	6
			rosiglitazone	6
			Sodium	6
			Sodium Chloride, Dietary	6
			Thyroxine	6
			tiotropium	6
			Tobacco Smoke Pollution	6
			Tramadol	6
			Urethane	6
			Vasodilator Agents	6
			ziprasidone	6
			Acetylcysteine	5
			Aconitine	5
			Acrolein	5
			Anti-Arrhythmia Agents	5
			Anti-HIV Agents	5
			aspirin, dipyridamole drug combination	5
			barium chloride	5
			Bepridil	5
			Bisoprolol	5
			Calcium Channel Blockers	5
			Calcium Gluconate	5
			Carbimazole	5
			Cefoxitin	5
			Cholesterol, HDL	5
			Clomiphene	5
			Cnidarian Venoms	5
			Cyclooxygenase 2 Inhibitors	5
			Dactinomycin	5
			danaproid	5
			Danazol	5
			Desoxycorticosterone	5
			Dextropropoxyphene	5
			Dicloxacillin	5
			Dicumarol	5
			donepezil	5
			drospirenone and ethinyl estradiol combination	5
			efavirenz	5
			Encainide	5
			Ergot Alkaloids	5
			ethinyl estradiol, levonorgestrel drug combination	5
			everolimus	5
			Felodipine	5
			Fluconazole	5
			Hydrogen Peroxide	5
			imatinib	5
			Indapamide	5
			Lincomycin	5
			Lomustine	5
			Loxapine	5
			Medroxyprogesterone	5
			Mefloquine	5
			Mesna	5
			Metaraminol	5
			Metformin	5
			Mifepristone	5
			Misoprostol	5
			Monocrotaline	5
			Neostigmine	5
			Nitrates	5
			Nordefrin	5
			norethindrone acetate	5
			Octreotide	5
			peginterferon alfa-2a	5
			Phentolamine	5
			Prilocaine	5
			Promethazine	5
			Ranitidine	5
			Ritonavir	5
			Roxithromycin	5
			Selenium	5
			sibutramine	5
			sultopride	5
			sunitinib	5
			Taurine	5
			Tetracaine	5
			Tocainide	5
			Tyramine	5
			zolmitriptan	5
			3,4,3',4'-tetrachlorobiphenyl	4
			3,4,5,3',4'-pentachlorobiphenyl	4
			4-hydroxy-2-nonenal	4
			Acenocoumarol	4
			Acetaldehyde	4
			Acitretin	4
			Alendronate	4
			Amlodipine	4
			Amoxapine	4
			Amoxicillin	4
			Amsacrine	4
			Anticoagulants	4
			Anticonvulsants	4
			Antimalarials	4
			aripiprazole	4
			atorvastatin	4
			azimilide	4
			benfluorex	4
			benzo(k)fluoranthene	4
			Bethanidine	4
			bisphenol A	4
			Busulfan	4
			Carbon Monoxide	4
			Cephalothin	4
			Chloralose	4
			Chloroform	4
			Cholesterol, LDL	4
			CHOP protocol	4
			cilnidipine	4
			Clofibrate	4
			Cyclooxygenase Inhibitors	4
			Dantrolene	4
			Dapsone	4
			Debrisoquin	4
			Dibucaine	4
			Dimenhydrinate	4
			dofetilide	4
			dolasetron	4
			Dothiepin	4
			dronedarone	4
			Drugs, Chinese Herbal	4
			Enkephalin, Ala(2)-MePhe(4)-Gly(5)-	4
			esorubicin	4
			ethynylestradiol mixture with norethindrone	4
			Fludrocortisone	4
			Flutamide	4
			Folfox protocol	4
			fosfestrol	4
			Fosinopril	4
			fosphenytoin	4
			GABA-A Receptor Agonists	4
			Gadolinium DTPA	4
			Galantamine	4
			gamma-Aminobutyric Acid	4
			gemtuzumab	4
			halofantrine	4
			Histamine	4
			hydrocortisone acetate	4
			Idazoxan	4
			Innovar	4
			iopromide	4
			Iothalamic Acid	4
			irbesartan	4
			irinotecan	4
			Iron-Dextran Complex	4
			isosorbide-5-mononitrate	4
			Lead	4
			leflunomide	4
			lenalidomide	4
			Lipid Peroxides	4
			Magnesium	4
			Mefenamic Acid	4
			Melatonin	4
			mephedrone	4
			Mesoridazine	4
			Methacholine Chloride	4
			Methohexital	4
			Metronidazole	4
			Metyrapone	4
			Mexiletine	4
			Mibefradil	4
			Moricizine	4
			Nicergoline	4
			Nitrofurantoin	4
			Norinyl	4
			oxybutynin	4
			Penicillin G Procaine	4
			perfluorooctanoic acid	4
			Perphenazine	4
			Phenoxybenzamine	4
			Phenprocoumon	4
			Pimozide	4
			Platelet Aggregation Inhibitors	4
			Prenylamine	4
			Procarbazine	4
			Propylene Glycol	4
			Prostaglandins E	4
			Ramipril	4
			remifentanil	4
			Scopolamine Hydrobromide	4
			Sertraline	4
			Simvastatin	4
			sodium arsenite	4
			Sulfonylurea Compounds	4
			Tartrazine	4
			Testosterone Propionate	4
			Tetrahydrocannabinol	4
			Trifluoperazine	4
			Trimethadione	4
			Vasopressins	4
			venlafaxine	4
			Vindesine	4
			1,3-dodecylpyridinium bromide	3
			2-bromoethylamine	3
			5,6-dihydro-5-azacytidine	3
			abacavir	3
			Acecainide	3
			acetylstrophanthidin	3
			aclacinomycins	3
			Acyclovir	3
			adrenocorticotropin zinc	3
			Air Pollutants	3
			alcoholic prolamine solution	3
			alfuzosin	3
			Alphaprodine	3
			Alprenolol	3
			Ampicillin	3
			Amrinone	3
			anagrelide	3
			anandamide	3
			Anesthetics, Combined	3
			Anti-Retroviral Agents	3
			argatroban	3
			Ascorbic Acid	3
			axitinib	3
			Azoles	3
			Bacitracin	3
			Benzene	3
			Benzodiazepines	3
			Bilirubin	3
			bis(2-chloroethoxy)methane	3
			black widow spider venom	3
			Bradykinin	3
			Butorphanol	3
			CAF protocol	3
			caffeine, ergotamine drug combination	3
			Carteolol	3
			Cefotaxime	3
			Cephalexin	3
			Cephalosporins	3
			cesium chloride	3
			Chlorofluorocarbons, Methane	3
			Cholesterol	3
			cilostazol	3
			cisatracurium	3
			Cladribine	3
			Cloxacillin	3
			Coffee	3
			Creatinine	3
			Cromakalim	3
			Cyanamide	3
			cyclopentenyl cytosine	3
			Deferoxamine	3
			detorubicin	3
			Didanosine	3
			Diethylpropion	3
			Dihydropyridines	3
			Doxapram	3
			Doxycycline	3
			E 4031	3
			Edetic Acid	3
			Edrophonium	3
			Enalaprilat	3
			Enoximone	3
			esmolol	3
			Ethiodized Oil	3
			Etorphine	3
			Famotidine	3
			FEC protocol	3
			fexofenadine	3
			Floxuridine	3
			Fluvoxamine	3
			Formaldehyde	3
			Fructose	3
			Furazolidone	3
			Gemfibrozil	3
			Glucagon	3
			Glucose	3
			Guanfacine	3
			Hematinics	3
			heparin-dihydergot	3
			Hexamethonium	3
			HU 211	3
			Hydantoins	3
			Hydrochloric Acid	3
			hyperCDT protocol	3
			ibutilide	3
			ICI D2788	3
			Iloprost	3
			Infecundin	3
			iodixanol	3
			Iothalamate Meglumine	3
			Lamivudine	3
			lansoprazole	3
			Levamisole	3
			Levobunolol	3
			Lindane	3
			linezolid	3
			Lisuride	3
			lofexidine	3
			Loratadine	3
			Lynestrenol	3
			Mazindol	3
			Megestrol	3
			Melitten	3
			Mercuric Chloride	3
			Methacholine Compounds	3
			Methoxyflurane	3
			methylprednisolone acetate	3
			Mianserin	3
			micafungin	3
			mirtazapine	3
			Moclobemide	3
			MOPP protocol	3
			mycophenolate mofetil	3
			Nadolol	3
			naratriptan	3
			nimesulide	3
			Nitrogen Mustard Compounds	3
			Norethynodrel	3
			Orphenadrine	3
			oxaliplatin	3
			Ozone	3
			pegylated liposomal doxorubicin	3
			pemetrexed	3
			Pentoxifylline	3
			perhexiline maleate	3
			phenothiazine	3
			Piroxicam	3
			Prajmaline	3
			Praziquantel	3
			Prochlorperazine	3
			Puromycin Aminonucleoside	3
			PVB protocol	3
			Razoxane	3
			rizatriptan	3
			simendan	3
			Sodium Bicarbonate	3
			Sodium Chloride	3
			Soot	3
			sorafenib	3
			sparfloxacin	3
			Spider Venoms	3
			Spironolactone	3
			St. Thomas' Hospital cardioplegic solution	3
			Stanozolol	3
			Strophanthins	3
			Sulpiride	3
			tadalafil	3
			Teicoplanin	3
			telmisartan	3
			Temazepam	3
			Tetracycline	3
			tizanidine	3
			Tolazoline	3
			Triamcinolone	3
			Tripelennamine	3
			Tubocurarine	3
			Vitamin A	3
			Vitamin D	3
			Win 55212-2	3
			zoledronic acid	3
			zolpidem	3
			1,1,1-trichloroethane	2
			1,3-dihydro-1-(1-((4-(6-phenyl-1H-imidazo(4,5-g)quinoxalin-7-yl)phenyl)methyl)-4-piperidinyl)-2H-benzimidazol-2-one	2
			11-dehydro-thromboxane B2	2
			11-hydroxy-delta(9)-tetrahydrocannabinol	2
			2-(4-bromo-2,5-dimethoxyphenyl)ethylamine	2
			2',6'-pipecoloxylidide	2
			3-(2-hydroxy-4-(1,1-dimethylheptyl)phenyl)-4-(3-hydroxypropyl)cyclohexanol	2
			3-hydroxyhydroquinidine	2
			3-Pyridinecarboxylic acid, 1,4-dihydro-2,6-dimethyl-5-nitro-4-(2-(trifluoromethyl)phenyl)-, Methyl ester	2
			4-hydroxybutyric acid	2
			4'-deoxy-4'-iododoxorubicin	2
			5-FU-CDDP protocol	2
			8-epi-prostaglandin F2alpha	2
			A 53693	2
			ABVD protocol	2
			acetonitrile	2
			Acetyldigoxins	2
			Adrenergic alpha-2 Receptor Agonists	2
			Agmatine	2
			Alcuronium	2
			Allopurinol	2
			alpha-methyldopamine	2
			Ambenonium Chloride	2
			Amifostine	2
			Aminolevulinic Acid	2
			amitraz	2
			Amodiaquine	2
			anethole	2
			Angiotensin Amide	2
			Anti-Infective Agents	2
			Antilymphocyte Serum	2
			Antimony	2
			Antithyroid Agents	2
			apraclonidine	2
			Arteparon	2
			azabicyclane	2
			Azacitidine	2
			azepexole	2
			bambuterol	2
			Bee Venoms	2
			Benztropine	2
			beta Carotene	2
			Betaxolol	2
			brimonidine	2
			Buthionine Sulfoximine	2
			Cadmium Chloride	2
			carbaspirin calcium	2
			CBV protocol	2
			Cefaclor	2
			Cefamandole	2
			cefprozil	2
			Cephapirin	2
			Chelating Agents	2
			Chlorambucil	2
			chlordesmethyldiazepam	2
			Chlordiazepoxide	2
			Chlorhexidine	2
			Chlorisondamine	2
			chloroprocaine	2
			Chlorpropamide	2
			Chondroitin Sulfates	2
			chromium mesoporphyrin	2
			CI 1044	2
			Cilazapril	2
			cinacalcet	2
			cirazoline	2
			Citric Acid	2
			clindamycin phosphate	2
			clofilium	2
			CMFVP protocol	2
			Cobalt	2
			Contraceptive Agents	2
			Contraceptive Agents, Female	2
			Creatine	2
			Croton Oil	2
			Cyanides	2
			Cyclic GMP	2
			Cyclizine	2
			cyclobenzaprine	2
			cyclopropane	2
			Cycloserine	2
			Cyproterone	2
			cysteinyl-leukotriene	2
			Deslanoside	2
			Dextrothyroxine	2
			Dibenzoxepins	2
			dicyclomine, doxylamine, pyridoxine drug combination	2
			Dietary Carbohydrates	2
			Dietary Sucrose	2
			diethanolamine	2
			Dimethadione	2
			Dioxins	2
			dipivefrin	2
			ditekiren	2
			dorzolamide-timolol combination	2
			Emulsions	2
			Endosulfan	2
			Enkephalin, Leucine-2-Alanine	2
			eperisone	2
			Ergonovine	2
			Erythropoietin	2
			estragole	2
			ethanolamine O-sulfate	2
			Ethers	2
			ethinyl estradiol-desogestrel combination	2
			Ethisterone	2
			ethynodiol	2
			FAM protocol	2
			fanasil, pyrimethamine drug combination	2
			Fatty Acids, Nonesterified	2
			Fenoprofen	2
			Fenoterol	2
			ferric chloride	2
			Fertility Agents, Male	2
			Fleroxacin	2
			Flucytosine	2
			Fluocinolone Acetonide	2
			Fluphenazine	2
			Flurbiprofen	2
			flusilazole	2
			fluvastatin	2
			Folic Acid	2
			Food Additives	2
			FR 172516	2
			frumil	2
			GABA Agents	2
			glimepiride	2
			Glutathione	2
			Glycerol	2
			Glycosaminoglycans	2
			Glycyrrhetinic Acid	2
			Gold Sodium Thiomalate	2
			grepafloxacin	2
			Guaifenesin	2
			halopropane	2
			Hexoprenaline	2
			Histamine Antagonists	2
			Histamine H1 Antagonists	2
			HIV Protease Inhibitors	2
			ICI 195739	2
			ifenprodil	2
			IFL protocol	2
			Indoramin	2
			Insecticides	2
			Iodine	2
			isolevin	2
			Isosorbide	2
			Isoxsuprine	2
			Ivermectin	2
			JHW 015	2
			Kainic Acid	2
			Ketanserin	2
			Ketoprofen	2
			Ketorolac	2
			KMUP 880602	2
			lead acetate	2
			Leukotriene C4	2
			Lidoflazine	2
			linsidomine	2
			lipoxin A4	2
			lorcainide	2
			Lovastatin	2
			lumiracoxib	2
			M 140	2
			Megestrol Acetate	2
			meglumine antimoniate	2
			meloxicam	2
			Mercury	2
			methylatropine	2
			Methylcholanthrene	2
			Methylmercury Compounds	2
			Metolazone	2
			Metrizamide	2
			Metrizoate	2
			Midodrine	2
			mitemcinal	2
			modafinil	2
			Monoamine Oxidase Inhibitors	2
			moxifloxacin	2
			moxonidine	2
			N-(2-cyclohexyloxy-4-nitrophenyl)methanesulfonamide	2
			N-(4-(2-hydroxy-3-(2-methoxy-1-oxyethylaminobenzene)propoxy))benzaldehyde	2
			N-methyl-N-2-propynyl-1-indanamine	2
			Nadroparin	2
			nefazodone	2
			Neopterin	2
			Niacin	2
			Niacinamide	2
			Nicorandil	2
			Nisoldipine	2
			Nitrendipine	2
			Nitric Acid	2
			Nitrogen	2
			Nitrogen Dioxide	2
			omapatrilat	2
			Ovosiston	2
			Oxacillin	2
			Oxamniquine	2
			Oxazepam	2
			oxcarbazepine	2
			Oxotremorine	2
			papaveretum-hyoscine	2
			pazopanib	2
			pegaspargase	2
			Penfluridol	2
			Penicillin G	2
			Penicillin V	2
			Pentagastrin	2
			Pentolinium Tartrate	2
			Perindopril	2
			peroben	2
			Peroxynitrous Acid	2
			Pesticides	2
			PF-04254644	2
			Pharmaceutical Vehicles	2
			Phenacetin	2
			phenyl biguanide	2
			Phosphodiesterase 4 Inhibitors	2
			Picrotoxin	2
			pioglitazone	2
			Piracetam	2
			pirarubicin	2
			pirlindole	2
			Polychlorinated Biphenyls	2
			polychlorodibenzo-4-dioxin	2
			Potassium Chloride	2
			prasugrel	2
			Primaquine	2
			Propantheline	2
			Prostaglandins	2
			Proton Pump Inhibitors	2
			Protriptyline	2
			Psychotropic Drugs	2
			Putrescine	2
			Pyridostigmine Bromide	2
			Pyruvaldehyde	2
			Quinacrine	2
			quinapril	2
			Quinpirole	2
			R 56865	2
			reboxetine	2
			resveratrol	2
			reteplase	2
			rilmenidine	2
			rivastigmine	2
			roridin A	2
			RS 79948-197	2
			Salicylates	2
			Saquinavir	2
			Sarin	2
			sarpogrelate	2
			Secobarbital	2
			Selegiline	2
			sematilide	2
			Semaxinib	2
			Serotonin Uptake Inhibitors	2
			Sitosterols	2
			Sodium Chloride Symporter Inhibitors	2
			Sodium Cyanide	2
			Sodium Tetradecyl Sulfate	2
			solifenacin	2
			Soybean Oil	2
			Streptomycin	2
			Sulfamethoxazole	2
			Sulfonamides	2
			Sulfur Dioxide	2
			Sympathomimetics	2
			syntometrine	2
			T-2 Toxin	2
			Tacrine	2
			Taxoids	2
			Tea	2
			Tegafur	2
			telithromycin	2
			temozolomide	2
			Terazosin	2
			testosterone enanthate	2
			tetrahydropalmatine	2
			Thallium	2
			Thiazides	2
			Thiazolidinediones	2
			Thiobarbituric Acid Reactive Substances	2
			Thioguanine	2
			Thiothixene	2
			thyroxine, triiodothyronine drug combination	2
			tiazofurin	2
			Tin	2
			Tinidazole	2
			tobacco tar	2
			Tocopherols	2
			Tolmetin	2
			tolterodine	2
			Triazolam	2
			Trichloroethylene	2
			Trihexyphenidyl	2
			Trimecaine	2
			Trimeprazine	2
			trimethaphan camsylate	2
			troglitazone	2
			Troleandomycin	2
			Uridine	2
			VACOP-B protocol	2
			valsartan	2
			Vanadium	2
			vanidilol	2
			VEP-THP protocol	2
			voriconazole	2
			xibenolol	2
			zafirlukast	2
			zatebradine	2
			zomepirac	2
			zorubicin	2
			(4-(m-Chlorophenylcarbamoyloxy)-2-butynyl)trimethylammonium Chloride	1
			1-(2-methoxy-5-nitrophenylazo)-2-hydroxy-3-(3-nitrophenylcarbamoyl)naphthalene	1
			1-(isopropylamino)-3-((4-propenyl-2-methoxy)phenoxy)-2-propanol	1
			1-(methanesulfonamido-1-naphthyloxy)-2-(N-(4-methane sulfonamidophenethyl)-N-acetamido)ethane	1
			1,2-cyclohexanediol	1
			1,2-diacylglycerol	1
			1,2,5,6-dibenzanthracene	1
			1,3-diphenyl-1-triazene	1
			1,3-dipropyl-8-cyclopentylxanthine	1
			10-hydroxynortriptyline	1
			14-dehydroxy-3-glucodigitoxigenin	1
			15-Hydroxy-11 alpha,9 alpha-(epoxymethano)prosta-5,13-dienoic Acid	1
			17 alpha-ethinyl-3-isopropylsulfonyloxyestradiol	1
			18-hydroxydeoxycorticosterone	1
			19-norprogesterone	1
			2-(2-amino-3-methoxyphenyl)-4H-1-benzopyran-4-one	1
			2-(4-(2-carboxyethyl)phenethylamino)-5'-N-ethylcarboxamidoadenosine	1
			2-Acetylaminofluorene	1
			2-amino-1,3,4-thiadiazole	1
			2-Chloroadenosine	1
			2-ethylhexanoic acid	1
			2-fluoro-2',3'-dideoxyadenosine	1
			2-hydroxydesipramine	1
			2-methoxyidazoxan	1
			2-methyl-3-(4-(2-(5-methyl-2-thiophen-2-yloxazol-4-yl)ethoxy)phenyl)-2-phenoxypropionic acid	1
			2-methyl-5-HT	1
			2-phenylaminoadenosine	1
			2-tetradecylglycidic acid	1
			2,2',4,4',5-brominated diphenyl ether	1
			2,3,4,7,8-pentachlorodibenzofuran	1
			2,3,7,8-tetrachlorodibenzofuran	1
			2'-fluoro-2',3'-dideoxyinosine	1
			20-hydroxy-5,8,11,14-eicosatetraenoic acid	1
			25-hydroxyvitamin D	1
			27-hydroxycholesterol	1
			3-(3-(N-(2-(3,4-dimethoxyphenyl)ethyl)-N-methylamino)propyloxy)-5-phenyl-1,2,4-thiadiazole	1
			3-hydroxy-10,11-dihydroquinidine	1
			3-keto-desogestrel	1
			3,4-Dichloro-N-methyl-N-(2-(1-pyrrolidinyl)-cyclohexyl)-benzeneacetamide, (trans)-Isomer	1
			3,4-dihydropapaverine	1
			3,4-methylenedioxypyrovalerone	1
			3,4,3',4'-tetrachloroazoxybenzene	1
			4-(4-fluorophenyl)-2-(4-hydroxyphenyl)-5-(4-pyridyl)imidazole	1
			4-cresol	1
			4-hydroxycyclophosphamide	1
			4-phenylenediamine	1
			4,4'-thiobis(6-tert-butyl-3-cresol)	1
			5-(2-azetidinylmethoxy)-2-chloropyridine	1
			5-(3-(2-(3-hydroxy-4-(3-(trifluoromethyl)phenyl)butyl)-5-oxopyrrolidin-1-yl)propyl)thiophene-2-carboxylate	1
			5-methylurapidil	1
			5,5-dimethyl-3-(3-fluorophenyl)-4-(4-methylsulfonyl)phenyl-2(5H)-furanone	1
			5,6,7,8-tetrahydrobiopterin	1
			6-(2-propargyloxyphenyl)hexanoic acid	1
			6-Mercaptopurine	1
			7-ketocholesterol	1
			8-(3-chlorostyryl)caffeine	1
			8-Hydroxy-2-(di-n-propylamino)tetralin	1
			8-hydroxy-2'-deoxyguanosine	1
			9-fluoroprednisolone	1
			9,10-Dimethyl-1,2-benzanthracene	1
			A 127722	1
			A 192621	1
			abanoquil	1
			aceclofenac	1
			acetiromate	1
			Aclarubicin	1
			Adderall	1
			Adenine Nucleotides	1
			Adenosine Diphosphate	1
			Adenosine-5'-(N-ethylcarboxamide)	1
			Adrenergic alpha-Antagonists	1
			Adrenergic beta-2 Receptor Agonists	1
			Adrenergic beta-Agonists	1
			Adrenomedullin	1
			adriamycinol	1
			AIEOP acute lymphoblastic leukemia protocol	1
			alachlor	1
			Albendazole	1
			aldesleukin	1
			Alfaxalone Alfadolone Mixture	1
			alinidine	1
			aliskiren	1
			alitretinoin	1
			alizapride	1
			Alkylating Agents	1
			ALL-BFM-95 protocol	1
			allotetrahydrocortisol	1
			Alloxan	1
			almokalant	1
			alpha-carotene	1
			Altretamine	1
			Amikacin	1
			amineptin	1
			Aminooxyacetic Acid	1
			Aminosalicylic Acids	1
			amlodipine, valsartan drug combination	1
			Ammonia	1
			Amobarbital	1
			Amoxicillin-Potassium Clavulanate Combination	1
			amprenavir	1
			Amyl Nitrite	1
			Analgesics, Non-Narcotic	1
			Analgesics, Opioid	1
			Ancitabine	1
			Androgens	1
			Anesthetics	1
			Anesthetics, General	1
			Anesthetics, Inhalation	1
			Anesthetics, Local	1
			Angiotensin II	1
			angiotensin II, Sar(1)-Thr(8)-	1
			Angiotensin Receptor Antagonists	1
			antalarmin	1
			Anti-Bacterial Agents	1
			Anti-Obesity Agents	1
			antiarrhythmic peptide	1
			anticoagulation factor II, Agkistrodon acutus	1
			Antimony Sodium Gluconate	1
			Antioxidants	1
			Antiparkinson Agents	1
			Antipyrine	1
			Antitubercular Agents	1
			antivitamins K	1
			Appetite Depressants	1
			Aprindine	1
			Arecoline	1
			Arginine Vasopressin	1
			aristolochic acid I	1
			Aristolochic Acids	1
			Aromatase Inhibitors	1
			artemetin	1
			arvanil	1
			Asbestos	1
			Aspartame	1
			aspirin, caffeine, phenacetin drug combination	1
			asulacrine	1
			AT protocol	1
			atazanavir	1
			atenolol, chlortalidone drug combinations	1
			atipamezole	1
			atosiban	1
			Atropine Derivatives	1
			Auranofin	1
			azapetine	1
			azelnidipine	1
			BAEC protocol	1
			balsalazide	1
			Barbiturates	1
			Barium	1
			batanopride	1
			batimastat	1
			BCG Vaccine	1
			BeKm-1 toxin	1
			Belladonna Alkaloids	1
			benazepril	1
			Bendroflumethiazide	1
			benidipine	1
			benoxaprofen	1
			benoxinate	1
			Benserazide	1
			benserazide, levodopa drug combination	1
			benz(a)anthracene	1
			benzo(e)pyrene	1
			Benzoates	1
			Benzocaine	1
			benzotriphenylene	1
			benzoylecgonine	1
			Benzydamine	1
			Benzyl Alcohol	1
			beraprost	1
			beta-Naphthoflavone	1
			Betamethasone 17-Valerate	1
			Bethanechol	1
			Bezafibrate	1
			Bicuculline	1
			BILN 2061	1
			bimatoprost	1
			Biperiden	1
			bis(tri-n-butyltin)oxide	1
			Bisecurin I	1
			Blood Glucose	1
			Blood Substitutes	1
			bopindolol	1
			Bretschneider cardioplegic solution	1
			Bretylium Compounds	1
			BRL 37344	1
			BRL 44408	1
			Bromazepam	1
			bromperidol	1
			Bucladesine	1
			BUCY-2 protocol	1
			Budesonide	1
			budralazine	1
			Bumetanide	1
			Buserelin	1
			Butylated Hydroxytoluene	1
			Butylscopolammonium Bromide	1
			Butyrates	1
			Butyrophenones	1
			BW 245C	1
			C.I. Acid Red 114	1
			cadralazine	1
			caffeine, sodium benzoate drug combination	1
			Calcium Carbonate	1
			candesartan cilexetil	1
			Cannabidiol	1
			Cannabinoids	1
			capsinolol	1
			captafol	1
			carbamylhydrazine	1
			Carbenoxolone	1
			carbetocin	1
			carbidopa, levodopa drug combination	1
			Carbofuran	1
			Carbon Dioxide	1
			Carbon Disulfide	1
			Carboprost	1
			carboxyethylphosphoramide mustard	1
			Cardiac Glycosides	1
			Cardiovascular Agents	1
			Carmine	1
			Carnitine	1
			Carubicin	1
			casopitant	1
			Catharanthus roseus Linn. extract	1
			cathinone	1
			CAV protocol	1
			CD 832	1
			Cefadroxil	1
			Cefazolin	1
			cefodizime	1
			Celiprolol	1
			cerivastatin	1
			ceronapril	1
			Cesium	1
			Cetirizine	1
			CGP 12177	1
			Chlorfenvinphos	1
			chlorinated dibenzofurans	1
			Chlormadinone Acetate	1
			chloroacetic acid	1
			chlorodibromomethane	1
			Chlorotrianisene	1
			Chlorpheniramine	1
			Chlorzoxazone	1
			Cholera Toxin	1
			Cholesterol Esters	1
			Cholic Acid	1
			Cholinesterase Inhibitors	1
			Chromium	1
			cilastatin, imipenem drug combination	1
			cilostamide	1
			Cinoxacin	1
			Clavulanic Acid	1
			Clenbuterol	1
			Clioquinol	1
			clobazam	1
			Clobetasol	1
			clobutinol	1
			clofarabine	1
			Clofazimine	1
			Clonazepam	1
			Clotrimazole	1
			CMF protocol	1
			CMFP protocol	1
			cobaltous chloride	1
			Contraceptives, Postcoital	1
			COPP protocol	1
			corticosteroid methanetriol mixture	1
			Corticosterone	1
			Cortisone	1
			cortisone acetate	1
			coumarin	1
			cremophor	1
			CVD protocol	1
			cyanoginosin LR	1
			Cyclic AMP	1
			Cyclopenthiazide	1
			Cyclopentolate	1
			Cyclosporins	1
			Cyproheptadine	1
			Cytidine	1
			cytoflavin	1
			Cytokines	1
			Cytostatic Agents	1
			Dalteparin	1
			damvar	1
			darbepoetin alfa	1
			deferiprone	1
			dehydroemetine	1
			deltorphin II, Ala(2)-	1
			deoxycortone pivalate	1
			Deoxyglucose	1
			desmethylastemizole	1
			desmethylclomipramine	1
			Desoximetasone	1
			desoxycortone acetate	1
			Dextrans	1
			Dianisidine	1
			dibenzothiophene	1
			Dibenzylchlorethamine	1
			dibozane	1
			Dichloroethylenes	1
			Dichlorvos	1
			Dienestrol	1
			Diethylcarbamazine	1
			Diethylhexyl Phthalate	1
			Diethylnitrosamine	1
			Diflunisal	1
			digoxin-like factors	1
			Dihydralazine	1
			dihydrocodeine	1
			dihydroouabain	1
			Dihydrotestosterone	1
			dihydroxyphenylethylene glycol	1
			Dimethylphenylpiperazinium Iodide	1
			Dinitrobenzenes	1
			Diphosphonates	1
			dipropylacetamide	1
			Dipyrone	1
			direct blue 15	1
			dironyl	1
			dixyrazine	1
			DNA-(2-amino-3-methylimidazo(4,5-f)quinoline) adduct	1
			domoprednate	1
			Dopamine Agonists	1
			doxifluridine	1
			doxorubicin-DNA	1
			DPI 201-106	1
			Droxidopa	1
			duloxetine	1
			duteplase	1
			ebastine	1
			elgodipine	1
			Emetine	1
			EMLA	1
			endothelium-dependent hyperpolarization factor	1
			endotoxin, Escherichia coli	1
			Enkephalin, Leucine	1
			Environmental Pollutants	1
			Enzyme Inhibitors	1
			Enzymes and Coenzymes	1
			EO 122	1
			epibatidine	1
			eplerenone	1
			EPOCH protocol	1
			eptifibatide	1
			Ergocalciferols	1
			Ergolines	1
			erlotinib	1
			Estriol	1
			ET protocol	1
			Ethacrynic Acid	1
			ethomoxane	1
			Ethylenediamines	1
			Ethynodiol Diacetate	1
			Etidocaine	1
			Etodolac	1
			eucalyptol	1
			Excitatory Amino Acid Agonists	1
			exenatide	1
			EXP3174	1
			famciclovir	1
			Felypressin	1
			Femovan	1
			fenethylline	1
			Fenofibrate	1
			Fenretinide	1
			Ferric Compounds	1
			ferric-adenosine triphosphate complex	1
			ferulinolol	1
			fingolimod	1
			FLAG protocol	1
			Flame Retardants	1
			Flavoxate	1
			floctafenine	1
			Floxacillin	1
			fludarabine	1
			fludrocortisone acetate	1
			Flufenamic Acid	1
			flumethasone pivalate	1
			Flunarizine	1
			fluocinolone	1
			Fluocinonide	1
			fluoranthene	1
			fluoroacetamide	1
			fluparoxan	1
			fluphenazine depot	1
			Flurandrenolone	1
			fluroxene	1
			fluticasone, salmeterol drug combination	1
			FMC protocol	1
			Folic Acid Antagonists	1
			Food Coloring Agents	1
			Forskolin	1
			fosamprenavir	1
			fosbretabulin	1
			Foscarnet	1
			FR 139317	1
			Free Radicals	1
			frovatriptan	1
			fucoidan	1
			Fusidic Acid	1
			Gallamine Triethiodide	1
			Ganciclovir	1
			Ganglionic Blockers	1
			garenoxacin	1
			gatifloxacin	1
			GEA 3162	1
			gefitinib	1
			Ghrelin	1
			gingium	1
			Glipizide	1
			Glutathione Disulfide	1
			glycofurol	1
			Glycyrrhizic Acid	1
			gold chloride	1
			Gonadal Steroid Hormones	1
			Granisetron	1
			Griseofulvin	1
			Guanabenz	1
			Gum Arabic	1
			GW2974	1
			heliodermin	1
			Hemin	1
			hexabromocyclododecane	1
			hexacarbacholine bromide	1
			hexachloroethane	1
			Hexachlorophene	1
			himachalol	1
			Hirudins	1
			Histamine H1 Antagonists, Non-Sedating	1
			Histamine H2 Antagonists	1
			Hormones	1
			hydrochlorothiazide, lisinopril drug combination	1
			Hydroxyindoleacetic Acid	1
			Hydroxyl Radical	1
			Hydroxyprogesterones	1
			ibipinabant	1
			icatibant	1
			IE protocol	1
			imetelstat	1
			imidapril	1
			imidaprilat	1
			imiquimod	1
			IMVP-16 protocol	1
			Indocyanine Green	1
			Influenza Vaccines	1
			Inositol 1,4,5-Trisphosphate	1
			Interferon-alpha	1
			iobitridol	1
			ioversol	1
			Iprindole	1
			Iron, Dietary	1
			isobutylene	1
			Isocarboxazid	1
			isofon	1
			Ketotifen	1
			Kynurenic Acid	1
			L 706000	1
			lacidipine	1
			Lactic Acid	1
			lamotrigine	1
			lapatinib	1
			lard	1
			latanoprost	1
			lergotrile mesylate	1
			Lipids	1
			lipopolysaccharide, Escherichia coli 0111 B4	1
			liquorice decocta	1
			lisdexamfetamine dimesylate	1
			losoxantrone	1
			loxoprofen	1
			LU 135252	1
			Lupus Coagulation Inhibitor	1
			Lypressin	1
			Lysophosphatidylcholines	1
			M-BACOD protocol	1
			Malathion	1
			Maloprim	1
			Manganese	1
			manganese chloride	1
			manidipine	1
			MAV protocol	1
			MDL 72567	1
			MDL 75608A	1
			Medigoxin	1
			mefloquine-sulfadoxine-pyrimethamine	1
			melamine	1
			melarsomine	1
			Memantine	1
			Mephentermine	1
			Meprobamate	1
			merbarone	1
			Metaproterenol	1
			Methadyl Acetate	1
			methanandamide	1
			Methandriol	1
			methaniazide	1
			Methionine	1
			methoctramine	1
			methyl bromide	1
			methyl cellosolve	1
			methyl iodide	1
			Methylene Chloride	1
			methyleugenol	1
			methylglucamine metrizoate	1
			methylmercuric chloride	1
			methylprednisolone aceponate	1
			Metiamide	1
			metiapine	1
			metkephamid	1
			MFL combination	1
			microcystin	1
			midaglizole	1
			Midrin	1
			Mineralocorticoids	1
			mivacurium	1
			mizolastine	1
			MK 142	1
			MK 761	1
			mometasone furoate	1
			monomethylarsonous acid	1
			montelukast	1
			MOPP-ABV protocol	1
			morphiceptin	1
			mosapride	1
			Moxisylyte	1
			MRZ 2549	1
			muraglitazar	1
			Muscarinic Antagonists	1
			Muscimol	1
			N-(2-(diethylamino)ethyl)-2-methyl-7-(1,2-dihydro-5-fluoro-2-oxo-3H-indol-3-ylidene)-4,5,6,7-tetrahydro-1H-indole-3-carboxamide	1
			N-(cyclopropylmethyl)-19-isopentylnororvinol hydrochloride	1
			N-(phosphonomethyl)glycine trimethylsulfonium salt	1
			N-7-(2-(nitrophenyldithio)ethyl)mitomycin C	1
			n-butoxyethanol	1
			N-cyano-N'-(2-nitroxyethyl)-3-pyridinecarboximidamide methanesulfonate	1
			N-isobutyl-1,2-diphenylethanolamine	1
			N-leucyldoxorubicin	1
			N-methyl-1,2-diphenylethanolamine	1
			N(1),N(11)-diethylnorspermine	1
			Nafcillin	1
			naftopidil	1
			Nalbuphine	1
			Naltrexone	1
			nanterinone	1
			Nasal Decongestants	1
			naveglitazar	1
			nebivolol	1
			Nefopam	1
			Netilmicin	1
			netobimin	1
			nilvadipine	1
			nitrofen	1
			Nitrosamines	1
			Nitrosourea Compounds	1
			Norfenfluramine	1
			norgestimate	1
			norgestimate, ethinyl estradiol drug combination	1
			Norgestrel	1
			Norgestrienone	1
			Normetanephrine	1
			Norpregnenes	1
			Nyquil	1
			O,O-diethyl O-3,5,6-trichloro-2-pyridyl phosphate	1
			O(6)-benzylguanine	1
			Oils	1
			olmesartan medoxomil	1
			olsalazine	1
			ONO AE 248	1
			Organophosphorus Compounds	1
			orlistat	1
			Ortho Evra	1
			otenzepad	1
			ouabagenin	1
			Ovalbumin	1
			Oxidopamine	1
			oxycodone-acetaminophen	1
			Oxymetholone	1
			Oxymorphone	1
			Oxytetracycline	1
			p-Methoxy-N-methylphenethylamine	1
			palmidrol	1
			palytoxin	1
			pantoprazole	1
			Paraldehyde	1
			pegfilgrastim	1
			Pemoline	1
			Penbutolol	1
			Pentostatin	1
			Pentylenetetrazole	1
			Peptichemio	1
			Peptide PHI	1
			perfluorooctane sulfonic acid	1
			perfosfamide	1
			Permethrin	1
			Pertussis Toxin	1
			phenanthrene	1
			Phenformin	1
			Phenindione	1
			phenobarbital quinidine	1
			Phenol	1
			Phorate	1
			Phosgene	1
			Phosphodiesterase Inhibitors	1
			pimecrolimus	1
			Piperacillin	1
			piperazine	1
			Pirenzepine	1
			Pirinitramide	1
			piroxantrone	1
			Pituitary Hormones, Posterior	1
			Pivampicillin	1
			Platinum	1
			Plicamycin	1
			poly-APS	1
			Polyanetholesulfonate	1
			Polysorbates	1
			polystyrene sulfonic acid	1
			Polythiazide	1
			Polyvinyl Chloride	1
			pramipexole	1
			pranidipine	1
			pranlukast	1
			Pregnadienes	1
			Prenalterol	1
			primidolol	1
			prizidilol	1
			Proguanil	1
			PROMACE-CytaBOM protocol	1
			Promazine	1
			pronethalol	1
			Propanidid	1
			propargylglycine	1
			propyphenazone	1
			Proscillaridin	1
			Prostaglandins F, Synthetic	1
			protamine heparin aggregate	1
			Prothionamide	1
			psicofuranine	1
			Puromycin	1
			Pyrazinamide	1
			pyrene	1
			Pyridines	1
			Pyrimethamine	1
			Quaternary Ammonium Compounds	1
			quinidine bisulfate	1
			quinidine, verapamil drug combination	1
			ranolazine	1
			rasagiline	1
			Reproductive Control Agents	1
			Retinoids	1
			retinol acetate	1
			retinol palmitate	1
			Rifabutin	1
			rimonabant	1
			Ritanserin	1
			RMP 7	1
			Ro 31-6930	1
			Rolipram	1
			Rose Bengal	1
			Rotenone	1
			rupatadine	1
			S 9788	1
			S-methylisothiopseudouronium	1
			S-nitrosocysteine	1
			sabarubicin	1
			Safflower Oil	1
			Salazopyrine	1
			salicylsalicylic acid	1
			salmeterol	1
			sandostatinLAR	1
			saprisartan potassium	1
			sarafotoxins s6	1
			Saralasin	1
			SB 273005	1
			SC 560	1
			Sch 00013	1
			Scopolamine Derivatives	1
			Scorpion Venoms	1
			sertindole	1
			SHU 508	1
			Snake Venoms	1
			sodium bisulfite	1
			sodium citrate	1
			Sodium Nitrite	1
			Sodium Oxybate	1
			sodium phosphate	1
			Sodium Potassium Chloride Symporter Inhibitors	1
			Sodium, Dietary	1
			Sparteine	1
			Spermidine	1
			Spermine	1
			spirapril	1
			splitomicin	1
			STAMP-I protocol	1
			Staphylococcal Protein A	1
			Stavudine	1
			Strophanthidin	1
			strophanthin K	1
			succinylmonocholine	1
			Sucrose	1
			sulfinalol	1
			Sulfinpyrazone	1
			Sulfites	1
			Sulindac	1
			sultamicillin	1
			TA 606	1
			TAC protocol	1
			talipexole	1
			tamsulosin	1
			Taurocholic Acid	1
			Teniposide	1
			tenuifolic saponin	1
			terodiline	1
			Tetrabenazine	1
			Thiethylperazine	1
			Thiouracil	1
			Thromboxane A2	1
			Thromboxane B2	1
			Tiapamil Hydrochloride	1
			tibolone	1
			ticarcillin-clavulanic acid	1
			tin protoporphyrin IX	1
			tipranavir	1
			tisocromide	1
			Tobramycin	1
			Tocolytic Agents	1
			tolamolol	1
			Tolbutamide	1
			tonabersat	1
			Topotecan	1
			Toremifene	1
			tramazoline	1
			trandolapril	1
			travoprost	1
			treosulfan	1
			Triamcinolone Acetonide	1
			tribromoethanol	1
			Trichlormethiazide	1
			trichostatin A	1
			Triiodothyronine	1
			trimazosin	1
			trimethobenzamide	1
			Trimethoprim	1
			Trinitrobenzenesulfonic Acid	1
			tris(acetylacetonate) aluminum(III)	1
			Tropolone	1
			U 37883A	1
			Ubiquinone	1
			urapidil	1
			Urea	1
			Uric Acid	1
			VAC protocol	1
			valacyclovir	1
			valdecoxib	1
			valrubicin	1
			valspodar	1
			vaninolol	1
			vardenafil	1
			vasopressin, 1-(1-mercaptocyclohexaneacetic acid)-2-(O- methyl-L-tyrosine)-8-L-arginine-	1
			vasopressin, 1-(2-mercapto-2,2-(cyclopentamethylene)propionic acid)-2-(O-methyl)Tyr-8-Arg-	1
			veralipride	1
			Veratridine	1
			vesnarinone	1
			Vigabatrin	1
			Vinca Alkaloids	1
			Vinyl Chloride	1
			Vitamin B 6	1
			Vitamin K 1	1
			vorinostat	1
			xanomeline	1
			YM 430	1
			Zalcitabine	1
			ziconotide	1
			zinc ammonium sulfate	1
			Zinc Oxide	1
			Zinc Sulfate	1
			zonisamide	1
			zopiclone	1
			zotepine	1

## Sheet: NeuroTox
NeuroTox diseases (522 total)	No. curated chemicals (2,533 total)		NeuroTox chemicals (2,533 total)	No. curated diseases (521 total)
Seizures	704		Cocaine	140
Headache	412		Methotrexate	109
Pain	308		Phenytoin	109
Dizziness	277		Valproic Acid	99
Tremor	262		Vincristine	93
Nervous System Diseases	249		Lithium	86
Hallucinations	235		Carbamazepine	77
Catalepsy	215		Tacrolimus	75
Muscular Diseases	215		Cytarabine	74
Hyperkinesis	201		Morphine	72
Ataxia	193		Lithium Carbonate	71
Brain Diseases	192		Lidocaine	63
Confusion	189		Amiodarone	61
Peripheral Nervous System Diseases	188		Amitriptyline	59
Myoclonus	180		Diazepam	58
Movement Disorders	175		Haloperidol	58
Coma	173		Paclitaxel	58
Memory Disorders	173		Clozapine	56
Hyperalgesia	163		Chlorpromazine	53
Delirium	161		Fluoxetine	53
Dyskinesia, Drug-Induced	159		Methamphetamine	52
Neurotoxicity Syndromes	154		Cisplatin	51
Dystonia	152		Risperidone	50
Paresthesia	144		Bupivacaine	49
Vision Disorders	144		Dexamethasone	49
Learning Disorders	141		Disulfiram	48
Muscle Weakness	134		Metronidazole	48
Disorders of Excessive Somnolence	129		Ketamine	47
Status Epilepticus	126		Propofol	47
Central Nervous System Diseases	124		Aspirin	46
Hypotension, Orthostatic	123		Ethanol	46
Sleep Initiation and Maintenance Disorders	120		Methylphenidate	46
Epilepsy, Tonic-Clonic	114		olanzapine	46
Paralysis	114		Paroxetine	45
Syncope	112		Methadone	44
Basal Ganglia Diseases	108		Methylprednisolone	44
Parkinson Disease, Secondary	100		Penicillamine	43
Muscle Rigidity	98		Amphetamine	42
Cerebral Hemorrhage	95		Cimetidine	42
Reflex, Abnormal	95		Ciprofloxacin	42
Sleep Disorders	95		Citalopram	42
Stroke	94		Levodopa	42
Lethargy	90		Midazolam	42
Amnesia	89		Thalidomide	42
Hypokinesia	87		Baclofen	41
Psychomotor Agitation	85		Bromocriptine	41
Hearing Loss	81		Chloroquine	41
Neurologic Manifestations	81		Fluorouracil	41
Hearing Loss, Sensorineural	78		Isoniazid	41
Vertigo	77		Phenobarbital	40
Epilepsy	76		Prednisone	40
Brain Injuries	72		Thioridazine	40
Dysarthria	72		Clonidine	39
Hepatic Encephalopathy	71		Cyclosporine	39
Parkinsonian Disorders	71		Epinephrine	39
Polyneuropathies	70		Heparin	39
Tinnitus	69		Propranolol	39
Inappropriate ADH Syndrome	68		Cyclophosphamide	38
Paresis	68		Doxorubicin	38
Catatonia	67		Fentanyl	38
Chorea	67		Metoclopramide	38
Neural Tube Defects	67		Nicotine	36
Neurobehavioral Manifestations	67		Phenelzine	36
Neuroleptic Malignant Syndrome	65		Pilocarpine	36
Blindness	60		Caffeine	35
Brain Edema	56		Carboplatin	35
Diplopia	56		Clomipramine	35
Akathisia, Drug-Induced	55		Nifedipine	35
Spasm	55		Diphenhydramine	34
Dyskinesias	54		Tretinoin	34
Hearing Disorders	53		Colchicine	32
Brain Ischemia	52		Bupropion	31
Hypesthesia	52		Mefloquine	31
Parkinson Disease	52		Sertraline	31
Stupor	52		Crack Cocaine	30
Demyelinating Diseases	51		Minocycline	30
Intracranial Hemorrhages	50		perhexiline maleate	30
Speech Disorders	50		Perphenazine	30
Taste Disorders	50		Scopolamine Hydrobromide	30
Hyperprolactinemia	49		Contraceptives, Oral	29
Cerebral Infarction	48		Nitroglycerin	29
Unconsciousness	48		Pentazocine	29
Leukoencephalopathies	47		Ribavirin	29
Migraine Disorders	47		Verapamil	29
Consciousness Disorders	46		Warfarin	29
Intracranial Hypertension	46		Zidovudine	29
Cerebellar Diseases	45		Ifosfamide	28
Ocular Motility Disorders	45		Theophylline	28
Dementia	44		Apomorphine	27
Neurodegenerative Diseases	44		Clioquinol	27
Psychomotor Disorders	44		Ergotamine	27
Spinal Cord Diseases	44		Fluphenazine	27
Neuromuscular Diseases	43		Furosemide	27
Deafness	41		N-Methyl-3,4-methylenedioxyamphetamine	27
Gait Disorders, Neurologic	41		Tamoxifen	27
Meningitis, Aseptic	41		Trazodone	27
Muscle Cramp	41		Vitamin A	27
Olfaction Disorders	41		Amantadine	26
Papilledema	41		Amphotericin B	26
Pseudotumor Cerebri	41		Deferoxamine	26
Optic Nerve Diseases	40		Doxycycline	26
Alzheimer Disease	39		Lorazepam	26
Nystagmus, Pathologic	39		oxcarbazepine	26
Muscular Atrophy	38		Phenylpropanolamine	26
Aphasia	36		Acetazolamide	25
Back Pain	36		Antipsychotic Agents	25
Myasthenia Gravis	36		Clarithromycin	25
Quadriplegia	36		Fluvoxamine	25
Hearing Loss, Bilateral	35		Indomethacin	25
Autonomic Nervous System Diseases	34		Isotretinoin	25
Cerebrovascular Disorders	34		Methyldopa	25
Myositis	34		Nitric Oxide	25
Subarachnoid Hemorrhage	33		venlafaxine	25
Cerebellar Ataxia	32		Copper	24
Color Vision Defects	31		Diclofenac	24
Nervous System Malformations	31		Digoxin	24
Somnambulism	31		Imipramine	24
Miosis	29		Omeprazole	24
Epilepsies, Myoclonic	28		Acyclovir	23
Muscle Hypotonia	27		Adrenal Cortex Hormones	23
Muscle Hypertonia	26		Carmustine	23
Tic Disorders	26		Dichlorvos	23
Torticollis	25		Magnesium Sulfate	23
Athetosis	24		Meperidine	23
Gait Ataxia	24		Mepivacaine	23
Ischemic Attack, Transient	24		Prednisolone	23
Paraplegia	24		Prochlorperazine	23
Respiratory Paralysis	24		Ranitidine	23
Meningitis	23		Rotenone	23
Sensation Disorders	23		Diltiazem	22
Facial Paralysis	22		Maprotiline	22
Hydrocephalus	22		quetiapine	22
Microcephaly	22		Quinine	22
Optic Atrophy	22		Triazolam	22
Trismus	22		Vitamin B 12	22
Encephalitis	21		Azathioprine	21
Neuritis	21		Heroin	21
Ophthalmoplegia	21		lamotrigine	21
Sinus Thrombosis, Intracranial	21		Ofloxacin	21
Brain Infarction	20		peginterferon alfa-2b	21
Dysgeusia	20		Simvastatin	21
Dystonic Disorders	20		Sulfasalazine	21
Hemiplegia	20		Trifluoperazine	21
Posterior Leukoencephalopathy Syndrome	20		vinorelbine	21
Restless Legs Syndrome	20		Alprazolam	20
Scotoma	20		Dextroamphetamine	20
Tetany	20		Lead	20
Vasospasm, Intracranial	20		Melatonin	20
Intracranial Thrombosis	19		Naloxone	20
Neuralgia	19		Nortriptyline	20
Optic Neuritis	19		Pancuronium	20
Polymyositis	19		Sumatriptan	20
Ageusia	18		Trimethoprim-Sulfamethoxazole Combination	20
Blindness, Cortical	18		Vigabatrin	20
Brain Diseases, Metabolic	18		Vinblastine	20
Dysphonia	18		Acetaminophen	19
Neuromuscular Manifestations	18		Buspirone	19
Amnesia, Retrograde	17		Desipramine	19
Dermatomyositis	17		Dextromethorphan	19
Epilepsy, Absence	17		donepezil	19
Muscle Spasticity	17		Enalapril	19
Optic Neuropathy, Ischemic	17		gemcitabine	19
Photophobia	17		Gentamicins	19
Spinal Dysraphism	17		Ibuprofen	19
Abducens Nerve Diseases	16		Iron	19
Amyotrophic Lateral Sclerosis	16		Isoflurane	19
Pituitary Neoplasms	16		Misoprostol	19
Brain Neoplasms	15		Pentobarbital	19
Cranial Nerve Diseases	15		Plant Preparations	19
Polyradiculopathy	15		Reserpine	19
Somatosensory Disorders	15		Streptomycin	19
Apraxias	14		Thiopental	19
Perceptual Disorders	14		Vecuronium Bromide	19
Stuttering	14		1-Methyl-4-phenyl-1,2,3,6-tetrahydropyridine	18
Tourette Syndrome	14		Alcohols	18
Amnesia, Anterograde	13		Chloramphenicol	18
Cerebral Palsy	13		Ethambutol	18
Guillain-Barre Syndrome	13		Hydrocortisone	18
Intellectual Disability	13		Levamisole	18
Motor Neuron Disease	13		Nitrofurantoin	18
Vocal Cord Paralysis	13		Nitroprusside	18
Amnesia, Transient Global	12		Nitrous Oxide	18
Fasciculation	12		Penicillin G	18
Hearing Loss, Sudden	12		Primidone	18
Hematoma, Subdural	12		Procainamide	18
Hoarseness	12		Sulindac	18
Mutism	12		topiramate	18
Spinal Cord Compression	12		Tranylcypromine	18
Amblyopia	11		Amoxapine	17
Arachnoiditis	11		Calcium	17
Carpal Tunnel Syndrome	11		carbidopa, levodopa drug combination	17
Meningism	11		Dopamine	17
Migraine without Aura	11		Doxepin	17
Mitochondrial Myopathies	11		Estradiol	17
Pituitary Diseases	11		fluphenazine depot	17
Prolactinoma	11		Lovastatin	17
Pupil Disorders	11		Mechlorethamine	17
Sciatic Neuropathy	11		Methylmercury Compounds	17
Strabismus	11		Propylthiouracil	17
Vasculitis, Central Nervous System	11		ropivacaine	17
Epilepsies, Partial	10		sultopride	17
Hearing Loss, High-Frequency	10		Trihexyphenidyl	17
Horner Syndrome	10		Amphetamines	16
Huntington Disease	10		aripiprazole	16
Intracranial Embolism and Thrombosis	10		Benzodiazepines	16
Meningoencephalitis	10		Codeine	16
Urinary Bladder, Neurogenic	10		Danazol	16
Vision, Low	10		Diethylstilbestrol	16
Brain Stem Infarctions	9		Dizocilpine Maleate	16
Carotid Artery Thrombosis	9		docetaxel	16
Encephalocele	9		Erythromycin	16
Epilepsy, Temporal Lobe	9		Fibrinolytic Agents	16
Language Development Disorders	9		Lamivudine	16
Manganese Poisoning	9		Lindane	16
Meige Syndrome	9		Ondansetron	16
Mononeuropathies	9		Oxycodone	16
Myelitis	9		Pergolide	16
Neuromuscular Junction Diseases	9		Picrotoxin	16
Reflex Sympathetic Dystrophy	9		Pravastatin	16
REM Sleep Behavior Disorder	9		Procaine	16
Sagittal Sinus Thrombosis	9		Streptozocin	16
Sleep Apnea, Obstructive	9		Succinylcholine	16
Voice Disorders	9		Tranexamic Acid	16
Akinetic Mutism	8		Amlodipine	15
Anisocoria	8		capecitabine	15
Arsenic Poisoning	8		Clonazepam	15
Diabetic Neuropathies	8		Droperidol	15
Encephalomyelitis, Autoimmune, Experimental	8		Estrogens	15
Femoral Neuropathy	8		Iohexol	15
Hyperesthesia	8		Iopamidol	15
Hypopituitarism	8		Isoflurophate	15
Infarction, Middle Cerebral Artery	8		Lipopolysaccharides	15
Intracranial Embolism	8		Methotrimeprazine	15
Malformations of Cortical Development	8		Metoprolol	15
Neck Pain	8		Oxidopamine	15
Neurogenic Inflammation	8		Penicillins	15
Pituitary Apoplexy	8		Promethazine	15
Reflex, Babinski	8		sildenafil	15
Spinal Cord Ischemia	8		Stavudine	15
Aphonia	7		Sulpiride	15
Brain Damage, Chronic	7		Tetracycline	15
Cerebral Arterial Diseases	7		Tramadol	15
Chronobiology Disorders	7		Vancomycin	15
Epilepsy, Generalized	7		Vindesine	15
Esotropia	7		Ampicillin	14
Facial Nerve Diseases	7		Atropine	14
Galactorrhea-Hyperprolactinemia	7		Azithromycin	14
Hearing Loss, Conductive	7		Benztropine	14
Hemianopsia	7		Betamethasone	14
Hypertensive Encephalopathy	7		bortezomib	14
Hypokalemic Periodic Paralysis	7		Capsaicin	14
Low Back Pain	7		Carbachol	14
Myelitis, Transverse	7		Ceftazidime	14
Nervous System Neoplasms	7		Clomiphene	14
Radiculopathy	7		Dapsone	14
Scrapie	7		Dipyridamole	14
Sleep Deprivation	7		Etoposide	14
Carotid Stenosis	6		Fenfluramine	14
Cataplexy	6		Hydroxychloroquine	14
Cluster Headache	6		Kainic Acid	14
Dyssomnias	6		lansoprazole	14
Facial Pain	6		Manganese	14
Hepatolenticular Degeneration	6		Medroxyprogesterone Acetate	14
Idiopathic intracranial hypertension with papilledema	6		mirtazapine	14
Leukoencephalopathy, Progressive Multifocal	6		Nevirapine	14
Median Neuropathy	6		Nitrazepam	14
Meningioma	6		Norepinephrine	14
Meningomyelocele	6		Papaverine	14
Migraine with Aura	6		Plant Extracts	14
Myelinolysis, Central Pontine	6		Rifampin	14
Myotonia	6		Testosterone	14
Night Terrors	6		Thiothixene	14
Peroneal Neuropathies	6		Toluene	14
Polyradiculoneuropathy	6		zolpidem	14
Sleep Apnea, Central	6		Angiotensin-Converting Enzyme Inhibitors	13
Sleep Bruxism	6		Anticonvulsants	13
Tics	6		Atenolol	13
Vestibulocochlear Nerve Diseases	6		benserazide, levodopa drug combination	13
Anencephaly	5		Chlordiazepoxide	13
Brain Abscess	5		chloroquine diphosphate	13
Carotid Artery Diseases	5		Domperidone	13
Exotropia	5		Ethinyl Estradiol	13
Headache Disorders	5		etiracetam	13
Hearing Loss, Unilateral	5		Flecainide	13
Holoprosencephaly	5		Flunarizine	13
Hypoxia, Brain	5		Levonorgestrel	13
Leukomalacia, Periventricular	5		Metformin	13
Neuronal Migration Disorders	5		methylprednisolone acetate	13
Oculomotor Nerve Diseases	5		Mexiletine	13
Ophthalmoplegia, Chronic Progressive External	5		oxaliplatin	13
Paraparesis	5		Pefloxacin	13
Paraparesis, Spastic	5		Pentoxifylline	13
Reye Syndrome	5		Physostigmine	13
Sleep Apnea Syndromes	5		Pseudoephedrine	13
Trigeminal Nerve Diseases	5		Ritonavir	13
Wernicke Encephalopathy	5		Serotonin	13
Aphasia, Broca	4		sevoflurane	13
Arnold-Chiari Malformation	4		Steroids	13
Central Nervous System Infections	4		Sufentanil	13
Dementia, Vascular	4		Zalcitabine	13
Epilepsy, Complex Partial	4		6-Aminocaproic Acid	12
Gaucher Disease	4		Albendazole	12
Hypoxia-Ischemia, Brain	4		Alfentanil	12
Intracranial Aneurysm	4		Aluminum	12
Language Disorders	4		Buprenorphine	12
Lewy Body Disease	4		Chlorambucil	12
Meningitis, Cryptococcal	4		Folic Acid	12
Mercury Poisoning, Nervous System	4		Glucose	12
Moyamoya Disease	4		Halothane	12
Multiple Sclerosis	4		Hydrochlorothiazide	12
Myotonic Disorders	4		Itraconazole	12
Narcolepsy	4		lead acetate	12
Nerve Compression Syndromes	4		Leuprolide	12
Neuroaxonal Dystrophies	4		Melphalan	12
Ornithine Carbamoyltransferase Deficiency Disease	4		Mesna	12
Pain, Intractable	4		Methimazole	12
Spasms, Infantile	4		Nalidixic Acid	12
Spina Bifida Cystica	4		Naproxen	12
Spinal Cord Injuries	4		Niacin	12
Striatonigral Degeneration	4		Octreotide	12
Subdural Effusion	4		Organophosphorus Compounds	12
Thalamic Diseases	4		Phenylephrine	12
Trigeminal Neuralgia	4		Progesterone	12
Ulnar Neuropathies	4		Thiotepa	12
Vacuolar myopathy	4		Timolol	12
Vascular Headaches	4		Tobramycin	12
Vertebrobasilar Insufficiency	4		ziprasidone	12
Vestibular Neuronitis	4		Amikacin	11
Acrodynia	3		Bleomycin	11
Acromegaly	3		celecoxib	11
Adrenoleukodystrophy	3		chloroprocaine	11
Agnosia	3		Ephedrine	11
Articulation Disorders	3		Etomidate	11
Auditory Perceptual Disorders	3		Hexachlorophene	11
Bell Palsy	3		Hydromorphone	11
Botulism	3		Leucovorin	11
Brachial Plexus Neuropathies	3		Loxapine	11
Brain Death	3		Memantine	11
Brown-Sequard Syndrome	3		Mercury	11
Bulbar Palsy, Progressive	3		Muscimol	11
Carotid Artery, Internal, Dissection	3		Naltrexone	11
Central Nervous System Neoplasms	3		Norinyl	11
Down Syndrome	3		Pimozide	11
Essential Tremor	3		pramipexole	11
Familial apoceruloplasmin deficiency	3		Quinidine	11
Headache Disorders, Primary	3		Quinolinic Acid	11
Hearing Loss, Noise-Induced	3		Soman	11
Hematoma, Subdural, Acute	3		Tacrine	11
Intracranial Hemorrhage, Traumatic	3		valacyclovir	11
Lipomyelomeningocele	3		Vitamin E	11
Microscopic Polyangiitis	3		Yohimbine	11
Mobius Syndrome	3		Zinc	11
Muscular Dystrophies	3		3-nitropropionic acid	10
Myoclonic dystonia	3		Acenocoumarol	10
Myotonia Congenita	3		Adrenocorticotropic Hormone	10
Neuralgia, Postherpetic	3		Aminophylline	10
Parasomnias	3		atorvastatin	10
Polyradiculoneuropathy, Chronic Inflammatory Demyelinating	3		Busulfan	10
Sleep Disorders, Circadian Rhythm	3		Ceftriaxone	10
Sleep Disorders, Intrinsic	3		CF regimen	10
AIDS Dementia Complex	2		Clofibrate	10
Alcohol Withdrawal Seizures	2		clopidogrel	10
Amaurosis Fugax	2		Cyclosporins	10
Anomia	2		Digitoxin	10
Auditory neuropathy	2		Dinoprostone	10
Autonomic Dysreflexia	2		Disopyramide	10
Basal Ganglia Cerebrovascular Disease	2		Famotidine	10
Brachial Plexus Neuritis	2		Flunitrazepam	10
Camptocormia	2		Flupenthixol	10
Cavernous Sinus Thrombosis	2		Isosorbide Dinitrate	10
Central Nervous System Cysts	2		Kanamycin	10
Central Nervous System Fungal Infections	2		Ketoconazole	10
Dandy-Walker Syndrome	2		Labetalol	10
Dystonia Musculorum Deformans	2		linezolid	10
Echolalia	2		Losartan	10
Edema of the optic disc	2		Methysergide	10
Encephalitis, Herpes Simplex	2		Minoxidil	10
Encephalomyelitis, Acute Disseminated	2		Neomycin	10
Eosinophilia-Myalgia Syndrome	2		Ouabain	10
Fatigue Syndrome, Chronic	2		peginterferon alfa-2a	10
Fibromyalgia	2		Phentermine	10
Giant Cell Arteritis	2		Propafenone	10
Headache Disorders, Secondary	2		Temazepam	10
Hematoma, Epidural, Cranial	2		Tetrabenazine	10
Hematoma, Subdural, Intracranial	2		Tocainide	10
Hydranencephaly	2		Tripelennamine	10
Kernicterus	2		Acitretin	9
Lateral Medullary Syndrome	2		Albuterol	9
Lead Poisoning, Nervous System	2		Aminoglycosides	9
Meningocele	2		Anti-HIV Agents	9
Mitochondrial encephalopathy	2		Anticoagulants	9
MPTP Poisoning	2		Arsenic	9
Multiple Sclerosis, Chronic Progressive	2		Atracurium	9
Neurilemmoma	2		Bezafibrate	9
Optic Atrophy, Hereditary, Leber	2		Bicuculline	9
Orthostatic Intolerance	2		Biperiden	9
Paroxysmal nonkinesigenic dyskinesia	2		bisphenol A	9
Pseudobulbar Palsy	2		Botulinum Toxins, Type A	9
Putaminal Hemorrhage	2		Cadmium	9
Radial Neuropathy	2		Cefotaxime	9
Sarcopenia	2		cilastatin, imipenem drug combination	9
Sleep-Wake Transition Disorders	2		Cyclopentolate	9
Spinocerebellar Degenerations	2		Dantrolene	9
Stiff-Person Syndrome	2		Daunorubicin	9
Supranuclear Palsy, Progressive	2		Didanosine	9
Syncope, Vasovagal	2		Dimenhydrinate	9
Systemic carnitine deficiency	2		Dobutamine	9
Tension-Type Headache	2		Flumazenil	9
Tonic Pupil	2		fluphenazine enanthate	9
Tyrosinemias	2		gabapentin	9
Uveomeningoencephalitic Syndrome	2		gamma-Aminobutyric Acid	9
Vagus Nerve Diseases	2		Homovanillic Acid	9
Achalasia microcephaly	1		Hydroxyurea	9
Agraphia	1		Innovar	9
Aicardi Syndrome	1		Lithium Chloride	9
Alcohol-Induced Disorders, Nervous System	1		Magnesium	9
Alexia, Pure	1		Malondialdehyde	9
Amyopathic dermatomyositis	1		Mesalamine	9
Anterior Spinal Artery Syndrome	1		Methazolamide	9
Apraxia, Ideomotor	1		Mifepristone	9
Ataxia Telangiectasia	1		Mitomycin	9
Basal Ganglia Hemorrhage	1		nefazodone	9
Carotid Artery Injuries	1		Nitrites	9
Caudal regression syndrome	1		normeperidine	9
Causalgia	1		Orphenadrine	9
Cerebral Hemorrhage, Traumatic	1		Pemoline	9
Cerebral Ventriculitis	1		Prilocaine	9
Cerebrospinal Fluid Otorrhea	1		Reactive Oxygen Species	9
Cerebrospinal Fluid Rhinorrhea	1		ropinirole	9
Ceroid lipofuscinosis, neuronal 1, infantile	1		Serotonin Uptake Inhibitors	9
Charcot-Marie-Tooth Disease	1		sodium arsenite	9
Chronic Pain	1		Sulfisoxazole	9
Craniocerebral Trauma	1		Superoxides	9
Creatine deficiency, X-linked	1		Tetrahydrocannabinol	9
Cri-du-Chat Syndrome	1		Trimethoprim	9
Decerebrate State	1		2,3,4,5-Tetrahydro-7,8-dihydroxy-1-phenyl-1H-3-benzazepine	8
Distal Myopathies	1		2,5-hexanedione	8
Duane Retraction Syndrome	1		Alprostadil	8
Dysgnathia complex	1		Antineoplastic Agents	8
Empty Sella Syndrome	1		cefepime	8
Encephalomalacia	1		Chlorprothixene	8
Encephalomyelitis	1		Cinnarizine	8
Encephalopathy, Bovine Spongiform	1		Clindamycin	8
Epilepsia Partialis Continua	1		Contrast Media	8
Epilepsy, Benign Neonatal	1		Cyproheptadine	8
Epilepsy, Post-Traumatic	1		Dexfenfluramine	8
Facial Nerve Injuries	1		Dihydroergotamine	8
Fragile X Syndrome	1		diphenylarsinic acid	8
Friedreich Ataxia	1		Enflurane	8
Gait Apraxia	1		Ethacrynic Acid	8
Galactosemias	1		ethynylestradiol mixture with norethindrone	8
Gerstmann Syndrome	1		Etorphine	8
Glossopharyngeal Nerve Diseases	1		Flurazepam	8
Glycogen Storage Disease Type II	1		Foscarnet	8
HEARING LOSS, CISPLATIN-INDUCED, SUSCEPTIBILITY TO	1		Glucocorticoids	8
Hearing Loss, Mixed Conductive-Sensorineural	1		haloperidol decanoate	8
Hematoma, Subdural, Chronic	1		Homocysteine	8
Hemifacial Spasm	1		Isocarboxazid	8
Homocystinuria	1		Lipid Peroxides	8
Hyperglycinemia, Nonketotic	1		Lisuride	8
Hypoglossal Nerve Diseases	1		mancozeb	8
Hypothalamic Diseases	1		Mefenamic Acid	8
Infarction, Anterior Cerebral Artery	1		mephedrone	8
Infarction, Posterior Cerebral Artery	1		Microcystins	8
Intracranial Arterial Diseases	1		Mitotane	8
Intracranial Arteriovenous Malformations	1		modafinil	8
Isaacs Syndrome	1		Nitrates	8
Kleine-Levin Syndrome	1		Nizatidine	8
Kluver-Bucy Syndrome	1		norethindrone acetate	8
Lafora Disease	1		Oxymetazoline	8
Lambert-Eaton Myasthenic Syndrome	1		Paraquat	8
Lateral Sinus Thrombosis	1		Phenothiazines	8
Lead Poisoning, Nervous System, Childhood	1		Phenylbutazone	8
Marcus Gunn phenomenon	1		Praziquantel	8
MELAS Syndrome	1		Prazosin	8
Meningeal Neoplasms	1		Procarbazine	8
Meningitis, Pneumococcal	1		Pyridoxine	8
Menkes Kinky Hair Syndrome	1		rivastigmine	8
Miller Fisher Syndrome	1		temozolomide	8
Mitochondrial cytopathy	1		Terbutaline	8
Mitochondrial myopathy with lactic acidosis	1		tri-o-cresyl phosphate	8
Multiple Sclerosis, Relapsing-Remitting	1		4-hydroxy-2-nonenal	7
Muscular Dystrophy, Duchenne	1		Acetylcholine	7
Myasthenia Gravis, Autoimmune, Experimental	1		Adrenergic beta-Antagonists	7
Myokymia	1		almotriptan	7
Myositis, Inclusion Body	1		Ammonia	7
Myotonic Dystrophy	1		Arecoline	7
Nelson Syndrome	1		Bromazepam	7
Neural tube defect, folate-sensitive	1		Carbimazole	7
Neurocysticercosis	1		Colistin	7
Neuromyelitis Optica	1		Cyclizine	7
Niemann-Pick Disease, Type C	1		cyclobenzaprine	7
Nociceptive Pain	1		Deamino Arginine Vasopressin	7
Nocturnal Myoclonus Syndrome	1		Diatrizoate Meglumine	7
Nystagmus, Congenital	1		Diethylcarbamazine	7
Olfactory Nerve Diseases	1		doxifluridine	7
Olfactory Nerve Injuries	1		duloxetine	7
Optic Atrophy, Autosomal Dominant	1		Ethosuximide	7
Optic Nerve Injuries	1		Fleroxacin	7
Paroxysmal Hemicrania	1		Fluorescein	7
Peripheral Nerve Injuries	1		fluvastatin	7
Peroxisomal Disorders	1		Formaldehyde	7
Persistent Vegetative State	1		Griseofulvin	7
Pituitary ACTH Hypersecretion	1		Ibotenic Acid	7
Pneumocephalus	1		intetrix	7
Post-Exercise Hypotension	1		Isradipine	7
Postural Orthostatic Tachycardia Syndrome	1		Ivermectin	7
Refsum Disease	1		Lisinopril	7
Rippling muscle disease, 1	1		manganese chloride	7
Segawa syndrome, autosomal recessive	1		Mercuric Chloride	7
Spastic paraplegia type 5A, recessive	1		methamidophos	7
Speech disturbance - use of faulty phrasing and unrelated words	1		Methohexital	7
Spina Bifida Occulta	1		Midodrine	7
Spinal Cord Vascular Diseases	1		Mitoxantrone	7
Subacute Combined Degeneration	1		Molindone	7
Subarachnoid Hemorrhage, Traumatic	1		N(1),N(11)-diethylnorspermine	7
Tauopathies	1		nandrolone decanoate	7
Tibial Neuropathy	1		Neostigmine	7
Trauma, Nervous System	1		oxybutynin	7
Tuberculosis, Meningeal	1		Paromomycin	7
Unverricht-Lundborg Syndrome	1		Pentamidine	7
Zellweger Syndrome	1		Pentylenetetrazole	7
			Pindolol	7
			piperacillin-tazobactam combination product	7
			Piroxicam	7
			Procyclidine	7
			remifentanil	7
			Sarin	7
			Selegiline	7
			Smoke	7
			Ticarcillin	7
			Triamcinolone	7
			Trichloroethylene	7
			veralipride	7
			zonisamide	7
			1-hexylcarbamoyl-5-fluorouracil	6
			1-Methyl-4-phenylpyridinium	6
			abrine	6
			Acetylcysteine	6
			Acrolein	6
			Acrylamide	6
			Alendronate	6
			aluminum chloride	6
			Aminolevulinic Acid	6
			Amoxicillin	6
			Analgesics, Opioid	6
			Anti-Bacterial Agents	6
			Antidepressive Agents, Tricyclic	6
			Azacitidine	6
			Beclomethasone	6
			bromperidol	6
			Butorphanol	6
			Cadmium Chloride	6
			Carbon Disulfide	6
			Carticaine	6
			cefodizime	6
			Cefuroxime	6
			Chlorpheniramine	6
			Chlorpyrifos	6
			Chlorthalidone	6
			Cholinergic Antagonists	6
			Cortisone	6
			Dextropropoxyphene	6
			Diatrizoate	6
			Diazoxide	6
			Dimethyl Sulfoxide	6
			Dopamine Agonists	6
			efavirenz	6
			Epoprostenol	6
			Ergot Alkaloids	6
			Estrogens, Conjugated (USP)	6
			Ethchlorvynol	6
			Etretinate	6
			felbamate	6
			Flame Retardants	6
			Fluconazole	6
			Galantamine	6
			Guanfacine	6
			Histamine	6
			Lysergic Acid Diethylamide	6
			Malathion	6
			Mecamylamine	6
			meloxicam	6
			Mesoridazine	6
			methylamphotericin B	6
			methylmercuric chloride	6
			Mianserin	6
			mipafox	6
			Monocrotophos	6
			Netilmicin	6
			Penicillin G Procaine	6
			perphenazine GABA ester	6
			Phenoxybenzamine	6
			Piribedil	6
			Polychlorinated Biphenyls	6
			pregabalin	6
			Pyrilamine	6
			Raclopride	6
			SCH 23390	6
			Sirolimus	6
			Spermine	6
			Thiethylperazine	6
			Thiobarbituric Acid Reactive Substances	6
			voriconazole	6
			ziconotide	6
			8-Hydroxy-2-(di-n-propylamino)tetralin	5
			Adenosine	5
			ALL-BFM-95 protocol	5
			Aminoglutethimide	5
			Amodiaquine	5
			Antidepressive Agents	5
			Barbiturates	5
			Benzo(a)pyrene	5
			BEP protocol	5
			Bisecurin I	5
			Blood Glucose	5
			Butyrophenones	5
			candesartan	5
			Carbenicillin	5
			carvedilol	5
			Cephaloridine	5
			Cetirizine	5
			Chlorhexidine	5
			Chlorpropamide	5
			Cisapride	5
			Cladribine	5
			clobazam	5
			CMF regimen	5
			Contraceptives, Oral, Combined	5
			Contraceptives, Oral, Hormonal	5
			Cycloserine	5
			Dactinomycin	5
			DDT	5
			decamethrin	5
			di-n-butyl-2,2-dichlorovinyl phosphate	5
			Dibenzoxepins	5
			dichloralantipyrine	5
			dihydrocodeine	5
			Ditiocarb	5
			Dothiepin	5
			Enoxaparin	5
			Epirubicin	5
			Ethinyl Estradiol-Norgestrel Combination	5
			ethyl octylphosphonofluoridate	5
			Ethylenebis(dithiocarbamates)	5
			Ethylnitrosourea	5
			Etidocaine	5
			etoricoxib	5
			Fenofibrate	5
			flupenthixol decanoate	5
			Folfox protocol	5
			Framycetin	5
			gadodiamide	5
			Ganciclovir	5
			Gemfibrozil	5
			Glutathione	5
			Glutethimide	5
			Guanethidine	5
			Heparin, Low-Molecular-Weight	5
			Herbicides	5
			Hydroxyzine	5
			Imipenem	5
			Indinavir	5
			Lactic Acid	5
			levobupivacaine	5
			Lomustine	5
			Loperamide	5
			Maneb	5
			Mannitol	5
			Meclizine	5
			Melitten	5
			Menthol	5
			Meprobamate	5
			Methylergonovine	5
			mofebutazone	5
			mycophenolate mofetil	5
			Neuromuscular Blocking Agents	5
			Neuromuscular Nondepolarizing Agents	5
			Nomifensine	5
			Norethindrone	5
			Norfloxacin	5
			Oxygen	5
			Oxymorphone	5
			Pargyline	5
			pentabromodiphenyl ether	5
			Phencyclidine	5
			phenothiazine	5
			Potassium	5
			Potassium Chloride	5
			rabeprazole	5
			rasagiline	5
			Remoxipride	5
			Ritodrine	5
			rosuvastatin	5
			S-Nitroso-N-Acetylpenicillamine	5
			Tetracaine	5
			Tetrachlorodibenzodioxin	5
			Thiamine	5
			Thimerosal	5
			Tiapamil Hydrochloride	5
			Tinidazole	5
			triclofos	5
			Trimethadione	5
			triphenyl phosphite	5
			trovafloxacin	5
			Xylazine	5
			zopiclone	5
			2-(4-bromo-2,5-dimethoxyphenyl)ethylamine	4
			3-dinitrobenzene	4
			3-keto-desogestrel	4
			8-hydroxy-2'-deoxyguanosine	4
			aceclofenac	4
			acetaminophen, dextropropoxyphene, drug combination	4
			Adenosine Triphosphate	4
			adrenocorticotropin zinc	4
			allyl chloride	4
			amitraz	4
			Amobarbital	4
			Amoxicillin-Potassium Clavulanate Combination	4
			Anabasine	4
			Antimalarials	4
			apraclonidine	4
			Atrazine	4
			Aurothioglucose	4
			azelastine	4
			bifenthrin	4
			Budesonide	4
			caffeine, ergotamine drug combination	4
			Calcium Chloride	4
			Cannabinoids	4
			Carbidopa	4
			Carbofuran	4
			Carrageenan	4
			Chlormethiazole	4
			Cholinesterase Inhibitors	4
			Clopenthixol	4
			Cyclic AMP	4
			Cyproterone Acetate	4
			Dacarbazine	4
			dexamyl	4
			Dexmedetomidine	4
			Dibucaine	4
			Dicumarol	4
			Dinoprost	4
			Doxazosin	4
			DSP 4	4
			EMLA	4
			Enoxacin	4
			entacapone	4
			Erythrosine	4
			Excitatory Amino Acid Agents	4
			fenvalerate	4
			ferric chloride	4
			Floxuridine	4
			Fosinopril	4
			Furazolidone	4
			Gold Sodium Thiomalate	4
			Harmine	4
			heparin-dihydergot	4
			Hydralazine	4
			Hydroxymethylglutaryl-CoA Reductase Inhibitors	4
			imatinib	4
			Indapamide	4
			Infecundin	4
			iopromide	4
			Iothalamate Meglumine	4
			iotrolan	4
			irinotecan	4
			Iron-Dextran Complex	4
			isoniazid, pyrazinamide, rifampin drug combination	4
			Isoproterenol	4
			Ketorolac	4
			lanthanum chloride	4
			levosulpiride	4
			lisdexamfetamine dimesylate	4
			Mebendazole	4
			Methionine	4
			Methoxsalen	4
			methyllycaconitine	4
			Metrizamide	4
			N-(cyclopropylmethyl)-19-isopentylnororvinol hydrochloride	4
			N(6)-cyclohexyladenosine	4
			Nandrolone	4
			Nelfinavir	4
			Oxamniquine	4
			Oxazepam	4
			Oxotremorine	4
			Oxprenolol	4
			Oxytocin	4
			Ozone	4
			pamidronate	4
			Paraoxon	4
			PC protocol	4
			pegaspargase	4
			Peroxynitrous Acid	4
			Pesticides	4
			Phenformin	4
			Phenol	4
			Phenprocoumon	4
			Phentolamine	4
			physostigmine salicylate	4
			Piperacillin	4
			Platelet Aggregation Inhibitors	4
			Polythiazide	4
			Proton Pump Inhibitors	4
			Protriptyline	4
			Pyrazinamide	4
			Pyrimethamine	4
			Quinpirole	4
			remacemide	4
			rocuronium	4
			rofecoxib	4
			S-Adenosylmethionine	4
			Salicylates	4
			Salicylic Acid	4
			Sodium Chloride	4
			Sodium Oxybate	4
			Sorbitol	4
			Sotalol	4
			Spiperone	4
			Spironolactone	4
			Strychnine	4
			tamsulosin	4
			Tegafur	4
			telmisartan	4
			Thiazides	4
			thioperamide	4
			Thyroxine	4
			tiazofurin	4
			tolterodine	4
			Trichlorfon	4
			Trimipramine	4
			Urethane	4
			urovision	4
			valganciclovir	4
			Vehicle Emissions	4
			Zimeldine	4
			1-(3-chlorophenyl)piperazine	3
			1-amino-1,3-dicarboxycyclopentane	3
			1-bromopropane	3
			1,3-dipropyl-8-cyclopentylxanthine	3
			1,3-ditolylguanidine	3
			2-(4-(2-carboxyethyl)phenethylamino)-5'-N-ethylcarboxamidoadenosine	3
			2-methoxy-5-(2',3',4'-trimethoxyphenyl)tropone	3
			2-octyl-4H-1,3,2-benzodioxaphosphorin-2-oxide	3
			27-hydroxycholesterol	3
			3-Mercaptopropionic Acid	3
			3,3'-iminodipropionitrile	3
			3,7-dimethyl-1-propargylxanthine	3
			3',5'-dichloromethotrexate	3
			4-Butyrolactone	3
			5,7-Dihydroxytryptamine	3
			7-nitroindazole	3
			9-hydroxy-risperidone	3
			abacavir	3
			ABVD protocol	3
			acetaminophen, hydrocodone drug combination	3
			Acetic Acid	3
			ACOMLA protocol	3
			Aldicarb	3
			alitretinoin	3
			alpha-Amino-3-hydroxy-5-methyl-4-isoxazolepropionic Acid	3
			alpha-Tocopherol	3
			Aluminum Hydroxide	3
			Amifostine	3
			amiridine	3
			anandamide	3
			Anesthetics	3
			Anti-Inflammatory Agents, Non-Steroidal	3
			Antihypertensive Agents	3
			Antitubercular Agents	3
			Aprindine	3
			artesunate	3
			Ascorbic Acid	3
			aspirin, dipyridamole drug combination	3
			Auranofin	3
			Bacitracin	3
			Barium	3
			Benserazide	3
			Benzene	3
			Benzydamine	3
			benzyl acetate	3
			Betahistine	3
			Bilirubin	3
			BMS 181339	3
			Botulinum Toxins	3
			Bradykinin	3
			Brompheniramine	3
			Bumetanide	3
			Caerulein	3
			captopril, hydrochlorothiazide drug combination	3
			Catecholamines	3
			cathinone	3
			Central Nervous System Stimulants	3
			Cephalexin	3
			cerivastatin	3
			Cholesterol, Dietary	3
			Cilazapril	3
			cilostazol	3
			cinnabar	3
			cinnamic aldehyde	3
			cisatracurium	3
			clothiapine	3
			Cloxacillin	3
			cocaethylene	3
			COPE regimen	3
			COPP protocol	3
			Copper Sulfate	3
			Creatine	3
			Cuprizone	3
			Cyanides	3
			Cyclic GMP	3
			Cycloheximide	3
			cypermethrin	3
			deltaline	3
			Dextromoramide	3
			Diazinon	3
			dicrotophos	3
			Dietary Fats	3
			dihydroxyphenylethylene glycol	3
			Dimethoate	3
			Diuretics	3
			domoic acid	3
			Doxapram	3
			Droxidopa	3
			Drugs, Chinese Herbal	3
			Echothiophate Iodide	3
			Edetic Acid	3
			enocitabine	3
			Environmental Pollutants	3
			Etanidazole	3
			ethinyl estradiol, levonorgestrel drug combination	3
			Ethionamide	3
			Etidronic Acid	3
			etoposide phosphate	3
			Excitatory Amino Acid Agonists	3
			ezetimibe	3
			fanasil, pyrimethamine drug combination	3
			FG 7142	3
			Finasteride	3
			Fluoroquinolones	3
			Fluoxymesterone	3
			Flurbiprofen	3
			Fluspirilene	3
			Food Additives	3
			Freund's Adjuvant	3
			GABA-A Receptor Agonists	3
			Gadolinium DTPA	3
			Gallamine Triethiodide	3
			gemeprost	3
			Gestodene	3
			Ginkgo biloba extract 761	3
			Glyburide	3
			Granisetron	3
			GYKI 52466	3
			Harmaline	3
			Hydroxyindoleacetic Acid	3
			Idarubicin	3
			IL13-PE38QQR	3
			Insecticides	3
			Iodoacetates	3
			Iothalamic Acid	3
			Ipratropium	3
			Iprindole	3
			irbesartan	3
			isosorbide-5-mononitrate	3
			Kaolin	3
			Ketanserin	3
			Ketoprofen	3
			leflunomide	3
			levodopa methyl ester	3
			Loratadine	3
			Mandrax	3
			Mazindol	3
			Mephentermine	3
			mercuric oxide	3
			Mestranol	3
			Metaproterenol	3
			Metaraminol	3
			Methandrostenolone	3
			Methionine Sulfoximine	3
			Methomyl	3
			Methoxydimethyltryptamines	3
			Methoxyflurane	3
			Methyl Parathion	3
			methylmercury hydroxide	3
			Metolazone	3
			Mibefradil	3
			mivacurium	3
			MOPP protocol	3
			morphine-6-glucuronide	3
			moxifloxacin	3
			mustard oil	3
			Nefopam	3
			nelarabine	3
			Niridazole	3
			Nyquil	3
			O,O-diethyl O-3,5,6-trichloro-2-pyridyl phosphate	3
			Ovosiston	3
			Oxolinic Acid	3
			Oxytetracycline	3
			p-Chloroamphetamine	3
			Parathion	3
			pegylated liposomal doxorubicin	3
			perfluorooctane sulfonic acid	3
			Permethrin	3
			Phenazocine	3
			phenethylamine	3
			Phenmetrazine	3
			pilsicainide	3
			Platinum Compounds	3
			Polymyxin B	3
			Porphobilinogen	3
			pozanicline	3
			preclamol	3
			Propylene Glycol	3
			Psychotropic Drugs	3
			pyranoprofen	3
			Quipazine	3
			Reactive Nitrogen Species	3
			resiniferatoxin	3
			rimcazole	3
			rimonabant	3
			rizatriptan	3
			RP 60180	3
			salmeterol	3
			sodium bisulfite	3
			Solvents	3
			sparfloxacin	3
			spirapril	3
			succinylaminoimidazole carboxamide riboside	3
			Sulfonylurea Compounds	3
			telbivudine	3
			Terazosin	3
			terbinafine	3
			Terfenadine	3
			tiagabine	3
			Ticlopidine	3
			Triamcinolone Acetonide	3
			tributyltin	3
			trimethyltin	3
			tropisetron	3
			Tubocurarine	3
			VAP-cyclo protocol	3
			VX	3
			zotepine	3
			1-naphthalen-2-yl-2-pyrrolidin-1-ylpentan-1-one	2
			1,3-diethyl-1-nitrosourea	2
			2-(N,N-dipropyl)amino-5,6-dihydroxytetralin	2
			2-butenal	2
			2-Chloroadenosine	2
			2,2,4,4-tetrabromodiphenyl ether	2
			2,2',3',4,4',5-hexachlorobiphenyl	2
			2,2',4,4',5-brominated diphenyl ether	2
			2,2',4,4',5,5'-hexabrominated diphenyl ether	2
			2,3-dioxo-6-nitro-7-sulfamoylbenzo(f)quinoxaline	2
			2,3',4,4',5-pentachlorobiphenyl	2
			2,4,5,2',4',5'-hexachlorobiphenyl	2
			24-hydroxycholesterol	2
			3-((2-methyl-1,3-thiazol-4-yl)ethynyl)pyridine	2
			3-(1,2,5,6-tetrahydropyrid-4-yl)pyrrolo(3,2-b)pyrid-5-one	2
			3-Pyridinecarboxylic acid, 1,4-dihydro-2,6-dimethyl-5-nitro-4-(2-(trifluoromethyl)phenyl)-, Methyl ester	2
			3,4-Dichloro-N-methyl-N-(2-(1-pyrrolidinyl)-cyclohexyl)-benzeneacetamide, (trans)-Isomer	2
			3,4-Dihydroxyphenylacetic Acid	2
			4-(1H-imidazol-4-ylmethyl)piperidine	2
			4-amino-5-hexynoic acid	2
			4-Aminopyridine	2
			4-bromophenylacetylurea	2
			4-iodo-2,5-dimethoxyphenylisopropylamine	2
			4,4'-diaminodiphenylmethane	2
			4,4a,5,6,7,8,8a,9-octahydro-5-propyl-1H-pyrzolo(3,4-g)quinoline	2
			4'-chlorodiazepam	2
			5-Methoxytryptamine	2
			6-Ketoprostaglandin F1 alpha	2
			6-methyl-2-(phenylethynyl)pyridine	2
			7-hydroxy-2-N,N-dipropylaminotetralin	2
			A 86929	2
			Acepromazine	2
			Acetohexamide	2
			Acetylcarnitine	2
			acromelic acid A	2
			Acrylonitrile	2
			adefovir dipivoxil	2
			Adenosine-5'-(N-ethylcarboxamide)	2
			adrogolide hydrochloride	2
			AIEOP acute lymphoblastic leukemia protocol	2
			albumin-bound paclitaxel	2
			alcoholic prolamine solution	2
			Alfaxalone Alfadolone Mixture	2
			alfuzosin	2
			allyl isothiocyanate	2
			Allylglycine	2
			Almitrine	2
			Amdinocillin Pivoxil	2
			Amiloride	2
			Aminooxyacetic Acid	2
			amlodipine, atorvastatin drug combination	2
			ammonium acetate	2
			Ammonium Chloride	2
			amyloid beta-protein (25-35)	2
			Anabolic Agents	2
			anastrozole	2
			Anesthetics, General	2
			Anesthetics, Local	2
			Anti-Retroviral Agents	2
			Antimony Sodium Gluconate	2
			antivitamins K	2
			aprepitant	2
			Arachidonic Acid	2
			argatroban	2
			arsenic trioxide	2
			Azlocillin	2
			Azoxymethane	2
			bacitracin zinc, neomycin sulfate, polymyxin B, drug combination	2
			balsalazide	2
			barium chloride	2
			Benzoyl Peroxide	2
			Benzyl Alcohol	2
			benzyloxycarbonylleucyl-leucyl-leucine aldehyde	2
			betamethasone sodium phosphate	2
			betamethasone-17,21-dipropionate	2
			Betaxolol	2
			Bethanidine	2
			bicuculline methiodide	2
			bioallethrin	2
			biphenylylacetic acid	2
			Bis(4-Methyl-1-Homopiperazinylthiocarbonyl)disulfide	2
			Bisoprolol	2
			BP 897	2
			Bretylium Tosylate	2
			Bromodeoxyuridine	2
			Bucladesine	2
			Bungarotoxins	2
			Buthionine Sulfoximine	2
			cabergoline	2
			caffeine, chlorpheniramine, dihydrocodeine, methylephedrine drug combination	2
			Calcium Channel Blockers	2
			Cannabidiol	2
			caracemide	2
			carbamazepine epoxide	2
			Carbaryl	2
			carbaspirin calcium	2
			carbinoxamine	2
			Carbon Dioxide	2
			Carisoprodol	2
			Carnitine	2
			Cefaclor	2
			Cefotiam	2
			cefprozil	2
			Cephalothin	2
			CGP 56999A	2
			Chlorfenvinphos	2
			chlorhexidine gluconate	2
			Chlorodiphenyl (54% Chlorine)	2
			Chlorphentermine	2
			Chlorzoxazone	2
			Cholecalciferol	2
			Cholesterol	2
			CHOP protocol	2
			Cinoxacin	2
			clebopride	2
			Clenbuterol	2
			Clorazepate Dipotassium	2
			Clorgyline	2
			Corticosterone	2
			crizotinib	2
			CY 208-243	2
			cyclohexyl carbamic acid 3'-carbamoylbiphenyl-3-yl ester	2
			cyclohexyl methylphosphonofluoridate	2
			cyclonite	2
			cyfluthrin	2
			cyhalothrin	2
			Cyproterone	2
			Daptomycin	2
			Debrisoquin	2
			decabromobiphenyl ether	2
			decamethonium	2
			deferasirox	2
			Deoxycholic Acid	2
			desloratadine	2
			desmethylclomipramine	2
			Desmosterol	2
			Desogestrel	2
			Dicyclomine	2
			Dieldrin	2
			Diethylnitrosamine	2
			Diethylpropion	2
			Diflunisal	2
			Dihydrostreptomycin Sulfate	2
			dimethoxy-4-indophenyl-2-aminopropane	2
			Diprenorphine	2
			dironyl	2
			Diterpenes	2
			Docosahexaenoic Acids	2
			Dopamine Antagonists	2
			eletriptan	2
			Endosulfan	2
			Enkephalin, Ala(2)-MePhe(4)-Gly(5)-	2
			Enkephalin, D-Penicillamine (2,5)-	2
			Enkephalin, Leucine	2
			enkephalinamide-Met, Ala(2)-	2
			Enoximone	2
			enprofylline	2
			Enzyme Inhibitors	2
			epibatidine	2
			erythromycin stearate	2
			estradiol 3-benzoate	2
			estradiol valerate	2
			Estrone	2
			etafenone	2
			Ether, Ethyl	2
			ethylcholine aziridinium	2
			Ethylene Oxide	2
			Evans Blue	2
			Felodipine	2
			Fenoterol	2
			fenpropathrin	2
			Fenretinide	2
			Fenthion	2
			Fertility Agents, Male	2
			Fibric Acids	2
			fipronil	2
			fludarabine	2
			fluoroacetic acid	2
			Flurothyl	2
			formyl-leurosine	2
			fosbretabulin	2
			fosphenytoin	2
			fumonisin B1	2
			Fungicides, Industrial	2
			G(M1) Ganglioside	2
			gaboxadol	2
			gallium nitrate	2
			gepirone	2
			Gliclazide	2
			Glycopyrrolate	2
			Goserelin	2
			Gramicidin	2
			Gramicidin, Neomycin Sulfate, Nystatin, Triamcinolone Acetonide Drug Combination	2
			harman	2
			HCVAD protocol	2
			hemimellitene	2
			Heparitin Sulfate	2
			Hepatitis B Vaccines	2
			Hexamethonium	2
			HU 211	2
			hydrochlorothiazide-triamterene	2
			Hydrocodone	2
			hydrocortisone acetate	2
			hydrocortisone sodium phosphate	2
			hydrocotarnine	2
			Hydrogen Peroxide	2
			Hydroxylamine	2
			Iloprost	2
			Imidazoles	2
			Inositol	2
			inositol 1-phosphate	2
			Interferon-alpha	2
			iocarmate meglumine	2
			Iodamide	2
			iodixanol	2
			iomeprol	2
			iopentol	2
			isofon	2
			Ketotifen	2
			lactacystin	2
			lamivudine, zidovudine drug combination	2
			lenalidomide	2
			lercanidipine	2
			Leukotriene B4	2
			Levobunolol	2
			lipopolysaccharide, E coli O55-B5	2
			loracarbef	2
			lormetazepam	2
			loxoprofen	2
			lyoniside	2
			mafosfamide	2
			Magnesium Chloride	2
			malonic acid	2
			Medazepam	2
			mefloquine-sulfadoxine-pyrimethamine	2
			meglumine iodamide	2
			melamine	2
			memogain	2
			Metals, Heavy	2
			Methaqualone	2
			Methoxamine	2
			Methoxychlor	2
			Methoxyhydroxyphenylglycol	2
			methsuximide	2
			methyl 6,7-dimethoxy-4-ethyl-beta-carboline-3-carboxylate	2
			methyl demeton	2
			methyl iodide	2
			methyl tert-butyl ether	2
			methylazoxymethanol	2
			Methylcholanthrene	2
			methylglucamine metrizoate	2
			metiapine	2
			Misonidazole	2
			Moclobemide	2
			Molsidomine	2
			Monoamine Oxidase Inhibitors	2
			morphine-3-glucuronide	2
			Motival	2
			Moxalactam	2
			Moxisylyte	2
			Mustard Gas	2
			Mycophenolic Acid	2
			N-(1-methyl-2-phenylethyl)adenosine	2
			nabilone	2
			Nafcillin	2
			nalmefene	2
			nandrolone phenpropionate	2
			naxagolide	2
			nedaplatin	2
			Nicardipine	2
			nimesulide	2
			Nimodipine	2
			Nisoldipine	2
			Nitrofurans	2
			Nitrofurazone	2
			nociceptin	2
			nomegestrol acetate	2
			norethindrone enanthate	2
			norpseudoephedrine	2
			olmesartan medoxomil	2
			olsalazine	2
			onabotulinumtoxinA	2
			ONO AE 248	2
			Oxacillin	2
			oxiperomide	2
			oxycodone-acetaminophen	2
			Oxymetholone	2
			pantoprazole	2
			Particulate Matter	2
			PCB 180	2
			pegfilgrastim	2
			Pentosan Sulfuric Polyester	2
			perfloxacin	2
			Perhexiline	2
			Perindopril	2
			perospirone	2
			Pertussis Toxin	2
			Pertussis Vaccine	2
			PET regimen	2
			Pharmaceutical Vehicles	2
			Phenazopyridine	2
			Phenindione	2
			phenylacetyl-Phe-Ser-Arg-N-(2,4-dinitrophenyl)ethylenediamine	2
			phenylsaligenin cyclic phosphate	2
			Phorbol 12,13-Dibutyrate	2
			Phosphatidylethanolamines	2
			Phosphatidylinositols	2
			phosphinothricin	2
			piperazine	2
			Piracetam	2
			pirarubicin	2
			Podophyllotoxin	2
			Polyethylene Glycols	2
			Polymyxins	2
			pontamine sky blue	2
			posaconazole	2
			pralidoxime	2
			Pregnanolone	2
			Primaquine	2
			Progestins	2
			Proguanil	2
			Promazine	2
			propylene glycol methyl ether	2
			Prostaglandin D2	2
			Prostaglandins	2
			pseudocumene	2
			pseudoephedrine, triprolidine drug combination	2
			PVB protocol	2
			Pyrethrins	2
			Pyridostigmine Bromide	2
			Pyridoxal Phosphate	2
			Quinolones	2
			Quisqualic Acid	2
			Raloxifene	2
			reboxetine	2
			reteplase	2
			Ritanserin	2
			roscovitine	2
			rosiglitazone	2
			Roxithromycin	2
			SA 4503	2
			salsolinol	2
			salvinorin A	2
			Scopolamine Derivatives	2
			Secobarbital	2
			Selenium	2
			selenium oxide	2
			sertindole	2
			sibutramine	2
			Silver Sulfadiazine	2
			SK&F 81297	2
			SK&F 82958	2
			Snake Venoms	2
			Sodium	2
			sodium arsenate	2
			Sodium Benzoate	2
			Sodium Chloride, Dietary	2
			Sodium Fluoride	2
			Sodium Nitrite	2
			Sodium Tetradecyl Sulfate	2
			solifenacin	2
			sorafenib	2
			Sphingomyelins	2
			Strontium	2
			Sulfadiazine	2
			Sulfamethoxazole	2
			Sulfonamides	2
			Sulfur Dioxide	2
			sulprostone	2
			sulthiame	2
			tabun	2
			tadalafil	2
			talwin Nx	2
			tandospirone	2
			Tartrazine	2
			Taurine	2
			Teicoplanin	2
			tenofovir	2
			testosterone enanthate	2
			Tetradecanoylphorbol Acetate	2
			tetramethylenedisulfotetramine	2
			Thioctic Acid	2
			Thioguanine	2
			thiopropazate	2
			thioproperazine	2
			Tiopronin	2
			Tobacco Smoke Pollution	2
			tolcapone	2
			Tolmetin	2
			triamcinolone hexacetonide	2
			triethyltin	2
			Triflupromazine	2
			Triiodothyronine	2
			Triprolidine	2
			tris(chloroethyl)phosphate	2
			troglitazone	2
			tryptamine	2
			Tryptamines	2
			Tyramine	2
			valsartan	2
			Vasodilator Agents	2
			Vinyl Chloride	2
			Vitamin B 6	2
			Vitamin D	2
			Win 55212-2	2
			WR 30090	2
			Xylenes	2
			zafirlukast	2
			zaleplon	2
			zolmitriptan	2
			Zymosan	2
			(3-aminopropyl)(n-butyl)phosphinic acid	1
			(3-exo)-8-benzoyl-N-(((2S)7-chloro-2,3-dihydro-1,4-benzodioxin-1-yl)methyl)-8-azabicyclo(3.2.1)octane-3-methanamine monohydrochloride	1
			(5,6-dimethoxyindan-2-yl)dipropylamine	1
			(Nphe(1),Arg(14),Lys(15))N-OFQ NH(2)	1
			1 beta-methylcarbapenem	1
			1-(2-(3-(4-methoxyphenyl)propoxy)-4-methoxyphenylethyl)-1H-imidazole	1
			1-(2-(diphenylmethoxy)ethyl)-4-(3-phenyl-2-propenyl)piperazine	1
			1-(2,3-dihydro-1,4-benzodioxin-5-yl)-4-((5-(4-fluorophenyl)-3-pyridinyl)methyl)piperazine	1
			1-(3-trifluoromethylphenyl)piperazine	1
			1-(carboxymethyl)-3,5-diphenyl-2-methylbenzene	1
			1-(quinoxalin-6-ylcarbonyl)piperidine	1
			1-Butanol	1
			1-chloroamitriptyline	1
			1-hydroxymethylmidazolam	1
			1-Methyl-3-isobutylxanthine	1
			1-methyluric acid	1
			1-methylxanthine	1
			1-nitroso-1-ethyl-3-methylurea	1
			1-nitroso-1-methyl-3-ethylurea	1
			1-octen-3-ol	1
			1,10-diaminodecane	1
			1,2-diacetylbenzene	1
			1,2-dichloro-1,2,3,3,4,4-hexafluorocyclobutane	1
			1,2-Dipalmitoylphosphatidylcholine	1
			1,2-epoxybutane	1
			1,2,3,4-tetrahydro-1-(phenylmethyl)isoquinoline	1
			1,2,3,4-tetrahydroisoquinoline	1
			1,2,3,4,8,9,10,10a-octahydro-7bH-cyclopenta(b)(1,4)diazepino(6,7,1hj)indole	1
			1,3-butadiene	1
			1,3-butylene glycol	1
			1,3-dimethyluric acid	1
			10,10-bis(4-pyridinylmethyl)-9(10H)-anthracenone	1
			10,11-dihydroxy-N-n-propylnorapomorphine	1
			11-dehydro-thromboxane B2	1
			17-monochloroacetylajmaline	1
			17-phenyltrinorprostaglandin E2	1
			1H-(1,2,4)oxadiazolo(4,3-a)quinoxalin-1-one	1
			2-(2-cresyl)-4H-1-3-2-benzodioxaphosphorin-2-oxide	1
			2-Acetylaminofluorene	1
			2-amino-4-phosphonobutyric acid	1
			2-amino-5-nitrothiazole	1
			2-chloro-11-(4-methyl-1-piperazinyl)-5H-dibenzo(b,e)(1,4)diazepine	1
			2-chloro-5-hydroxyphenylglycine	1
			2-chloroethyl ethyl sulfide	1
			2-chloropropionic acid	1
			2-cresol	1
			2-ethoxyethanol	1
			2-ethylhexanoic acid	1
			2-formyl-5-(hydroxymethyl)pyrrole-1-norleucine	1
			2-hexyl-1-cyclopentanone thiosemicarbazone	1
			2-hydroxyestradiol	1
			2-n-propyl-4-pentynoic acid	1
			2-octanone	1
			2-octenal	1
			2-pentenenitrile	1
			2-phenylaminoadenosine	1
			2-propyl-4-pentenoic acid	1
			2,10,11-trihydroxy-N-n-propylnoraporphine	1
			2,2-bis(4-glycidyloxyphenyl)propane	1
			2,3,3',4,4',5-hexachlorobiphenyl	1
			2,3,4,5,6-pentachlorocyclohexene	1
			2,3,5,6-tetrafluoro-4-methylbenzyl (Z)-(1RS)-cis-3-(2-chloro-3,3,3-trifluoroprop-1-enyl)-2,2-dimethylcyclopropanecarboxylate	1
			2,4-Dichlorophenoxyacetic Acid	1
			2,4-dinitrotoluene	1
			2,4,4'-trichlorobiphenyl	1
			2,4,5,2',5'-pentachlorobiphenyl	1
			2,5-dihydro-2,4,5-trimethylthiazoline	1
			2,5-dimethylfuran	1
			2,5-dimethylpyrazine	1
			2,5,2',5'-tetrachlorobiphenyl	1
			2,6-di-tert-butyl-4-(3-hydroxy-2,2-dimethylpropyl)phenol	1
			2,6-dinitrotoluene	1
			2',6'-pipecoloxylidide	1
			3-(2-carboxypiperazin-4-yl)propyl-1-phosphonic acid	1
			3-(2-hydroxy-4-(1,1-dimethylheptyl)phenyl)-4-(3-hydroxypropyl)cyclohexanol	1
			3-(2,4-dimethoxybenzylidene)anabaseine	1
			3-(4-(4-chlorophenyl-4-hydroxypiperidino)methyl)indole	1
			3-(methylamino)-2-(naphthalen-2-yl)-1-phenylpropan-1-ol	1
			3-amino-1-methyl-5H-pyrido(4,3-b)indole	1
			3-amino-1,4-dimethyl-5H-pyrido(4,3-b)indole	1
			3-amino-2-(S)-hydroxypropyl-methyl-phosphinic acid	1
			3-aminopropyl(methyl)phosphinic acid	1
			3-deacetylvecuronium	1
			3-hydroxyacetaminophen	1
			3-hydroxybenzylhydrazine	1
			3-methoxyacetaminophen	1
			3-methoxyphenylacetic acid	1
			3-methyl-5-(1-methyl-2-pyrrolidinyl)isoxazole	1
			3-methylxanthine	1
			3-xylene	1
			3,4-dicarboxyphenylglycine	1
			3,4-methylenedioxypyrovalerone	1
			3,4,3',4'-tetrachlorobiphenyl	1
			3,4,5,3',4'-pentachlorobiphenyl	1
			3,5-dihydroxyphenylglycine	1
			3',5'-dimethylacetaminophen	1
			32-ascomycinyloxyacetic acid	1
			4-(alpha-(4-allyl-2,5-dimethyl-1-piperazinyl)-3-methoxybenzyl)-N,N-diethylbenzamide	1
			4-deoxypyridoxine	1
			4-dichlorobenzene	1
			4-hydroxybutyric acid	1
			4-Hydroxycoumarins	1
			4-methoxyamphetamine	1
			4-methylaminorex	1
			4-OH-2',3,3',4',5'-pentachlorobiphenyl	1
			4-phenyl-2-propionamidotetraline	1
			4-propionyloxy-4-phenyl-N-methylpiperidine	1
			4-toluenesulfonyl fluoride	1
			4'-chlorobenztropine	1
			5-(2-azetidinylmethoxy)-2-chloropyridine	1
			5-(5-amino-3-(4-fluorophenyl)pyrazin-2-yl)-1-isopropylprydine-2(1H)-one	1
			5-aminocarbonyl-10,11-dihydro-5H-dibenzo(a,d)cyclohepten-5,10-imine	1
			5-FU-CDDP protocol	1
			5-methoxy-1-methyl-2-(n-propylamino)tetralin	1
			5-propylamino-5,6-dihydro-4H-imidazo(4,5,1-ij)quinolin-2(1H)-one	1
			5,6-Dihydroxytryptamine	1
			5,6,7,8-tetrahydrobiopterin	1
			5,7-dihydroxytryptamine creatinine	1
			6-Aminonicotinamide	1
			6-chloro-5-methyl-1-((2-(2-methylpyrid-3-yloxy)pyrid-5-yl)carbamoyl)indoline	1
			6-codeinone	1
			6-Mercaptopurine	1
			7-chlorokynurenic acid	1
			8-(4-((2-aminoethyl)aminocarbonylmethyloxy)phenyl)-1,3-dipropylxanthine	1
			8-acenaphthen-1-yl-1-phenyl-1,3,8-triazaspiro(4.5)decan-4-one	1
			8-Bromo Cyclic Adenosine Monophosphate	1
			8-bromocyclic GMP	1
			8-epi-prostaglandin F2alpha	1
			8-phenyltheophylline	1
			8,15-leukotriene B4	1
			9-chloro-2-(2-furyl)-5-phenylacetylamino(1,2,4)triazolo(1,5-c)quinazoline	1
			A 77636	1
			abecarnil	1
			abobotulinumtoxinA	1
			Acebutolol	1
			aceclidine	1
			aceprometazine	1
			Acetaldehyde	1
			acetaminophen, aspirin, caffeine drug combination	1
			acetaminophen, codeine drug combination	1
			Acetone	1
			acetoxyestrone	1
			acetylcodeine	1
			acetylleucyl-leucyl-norleucinal	1
			Acids	1
			Acrylamides	1
			adamantylcyclopentanamine	1
			adenosine-N(6)-methyl-propylthioether-N-pyridoxamine	1
			adrafinil	1
			Adrenergic beta-Agonists	1
			AEG 35156	1
			Air Pollutants, Occupational	1
			Ajmaline	1
			AL 8810	1
			albuferon	1
			Aldosterone	1
			alginate, aluminium hydroxide, magnesium trisilicate, sodium bicarbonate drug combination	1
			Allethrin	1
			Allopurinol	1
			Allura Red AC Dye	1
			allylpropymal	1
			alpha-amino-3-hydroxy-5-tert-butyl-4-isoxazolepropionate	1
			alpha-benzyl-N-methylphenethylamine	1
			alpha-carotene	1
			alpha-Chlorohydrin	1
			alpha-hexachlorocyclohexane	1
			alpha-methyl-4-carboxyphenylglycine	1
			alpha-methyldopamine	1
			alpha-methylhistamine	1
			alpha-methylserotonin	1
			alpha,beta-methyleneadenosine 5'-triphosphate	1
			alphaxalone	1
			alpidem	1
			Alprenolol	1
			altinicline maleate	1
			Altretamine	1
			aluminum lactate	1
			aluminum maltolate	1
			Aluminum Oxide	1
			amineptin	1
			Amino Acids, Peptides, and Proteins	1
			aminoacetone	1
			Aminocaproic Acids	1
			aminochrome 1	1
			Aminophenols	1
			Aminopyrine	1
			aminopyrine, dexamethasone, phenylbutazone, thiamine, vitamin B12 drug combination	1
			Aminosalicylic Acids	1
			amitriptyline, perphenazine drug combination	1
			anabaseine	1
			Analgesics	1
			Analgesics, Non-Narcotic	1
			anatabine	1
			Ancitabine	1
			Androgens	1
			Anesthetics, Combined	1
			anileridine	1
			aniline	1
			anisodine	1
			Anisomycin	1
			Antacids	1
			Anthelmintics	1
			Antiemetics	1
			antimycin	1
			Antimycin A	1
			antineoplaston A10	1
			antineoplaston AS 2-1	1
			Antitussive Agents	1
			Apamin	1
			aphantoxin	1
			aprofen	1
			Arabinofuranosyluracil	1
			arachidonyl dopamine	1
			arcaine	1
			aroclor 1242	1
			aroclor 1248	1
			aroclor 1260	1
			Aromatase Inhibitors	1
			arsenic acid	1
			Arthotec	1
			Asenapine	1
			Aspartame	1
			aspirin, butalbital and caffeine drug combination	1
			astressin	1
			asulacrine	1
			AT protocol	1
			atipamezole	1
			atomoxetine	1
			Azacosterol	1
			azaprophen	1
			azaribine	1
			Azinphosmethyl	1
			AZM551248	1
			azosemide	1
			Aztreonam	1
			bambuterol	1
			batimastat	1
			BCG Vaccine	1
			Bee Venoms	1
			Belladonna Alkaloids	1
			Bemegride	1
			Benactyzine	1
			Bendroflumethiazide	1
			Benomyl	1
			benoxaprofen	1
			benoxinate	1
			Benperidol	1
			benzaldehyde	1
			benzarone	1
			Benzbromarone	1
			Benzocaine	1
			benzocaine, butyl aminobenzoate, tetracaine drug combination	1
			benzoquinone	1
			benzoylecgonine	1
			Bepridil	1
			beraprost	1
			bestrabucil	1
			beta Carotene	1
			beta-carboline-3-carboxylic acid ethyl ester	1
			beta-carboline-3-carboxylic acid methyl ester	1
			beta-ethyl, beta-methyl-thiobutyrolactone	1
			beta-hexachlorocyclohexane	1
			beta-Lactams	1
			beta-Naphthoflavone	1
			Bethanechol	1
			bicalutamide	1
			bicillin C-R	1
			bifenazate	1
			binospirone mesylate	1
			bis(tri-n-butyltin)oxide	1
			bismuth subsalicylate	1
			blonanserin	1
			Blood Substitutes	1
			bombesin (6-14), Tpi(6)-Leu(13)-psi(CH2NH)-Leu(14)-	1
			borogluconate	1
			botulinum toxin type E	1
			bradykinin, des-Arg(9)-	1
			Bretylium Compounds	1
			brimonidine	1
			BRL 35135	1
			bromerguride	1
			bromperidol decanoate	1
			brompheniramine, pseudoephedrine drug combination	1
			Broxaldine	1
			broxyquinoline	1
			brucine	1
			bryostatin 1	1
			BTS 74 398	1
			bucindolol	1
			buflomedil	1
			bulbocapnine	1
			Burimamide	1
			Butaclamol	1
			Butadienes	1
			butamben	1
			butane	1
			butaprost	1
			butralin	1
			Butylated Hydroxytoluene	1
			butyraldoxime	1
			Butyrates	1
			Butyric Acid	1
			Bz-423	1
			cadmium sulfate	1
			caffeine citrate	1
			Calcimycin	1
			Calcium Gluconate	1
			Calcium Oxalate	1
			Camphor	1
			cannogenin thevetoside	1
			Canrenoate Potassium	1
			carbamylhydrazine	1
			carbetapentane	1
			Carbon Monoxide	1
			Carbon Tetrachloride	1
			carbonyl sulfide	1
			Cardiotoxins	1
			Cardiovascular Agents	1
			carumonam	1
			catechol	1
			Catechols	1
			CAV protocol	1
			Cefazolin	1
			Cefmetazole	1
			cefoselis	1
			Cell Adhesion Molecules	1
			Central Nervous System Agents	1
			Cephalosporins	1
			Ceramides	1
			cesium chloride	1
			chelidonine	1
			chloramphenicol succinate	1
			chlorcyclizine	1
			Chlordecone	1
			chlorhexidine phosphanilate	1
			Chlorides	1
			Chlorisondamine	1
			Chlormezanone	1
			chloroacetaldehyde	1
			Chlorobutanol	1
			Chlorothiazide	1
			Cholera Toxin	1
			Cholesterol, HDL	1
			Cholesterol, LDL	1
			Choline	1
			Cholinergic Agents	1
			Chondroitin Sulfates	1
			Chromium	1
			chromium trioxide	1
			cifenline	1
			cinacalcet	1
			Cinanserin	1
			ciproxifan	1
			CK59 compound	1
			CL 218872	1
			Clemastine	1
			Clevudine	1
			clopamide, pindolol drug combination	1
			CMFVP protocol	1
			Cobalt	1
			cocaine methiodide	1
			COFP protocol 2	1
			conduritol epoxide	1
			Contraceptive Agents, Female	1
			Contraceptives, Oral, Synthetic	1
			cortagine	1
			corticosteroid methanetriol mixture	1
			Corticotropin-Like Intermediate Lobe Peptide	1
			corymine	1
			Cosyntropin	1
			Cotinine	1
			Coumarins	1
			CP 94253	1
			CPDD protocol	1
			cremophor	1
			cremophor EL	1
			cyamemazine	1
			Cyclooxygenase 2 Inhibitors	1
			Cyclooxygenase Inhibitors	1
			cyclopamine	1
			Cyclopenthiazide	1
			cyclothiazide	1
			cyproconazole	1
			Cyproterone acetate, ethinyl estradiol drug combination	1
			Cysteamine	1
			Cysteine Proteinase Inhibitors	1
			cysteinyl-leukotriene	1
			cytisine	1
			Cytochalasin D	1
			Dalteparin	1
			danqi piantang jiaonang	1
			darinaparsin	1
			darunavir	1
			DAV regimen	1
			delmopinol	1
			delta-aminolevulinic acid methyl ester	1
			delta-hexachlorocyclohexane	1
			demoxepam	1
			dendrotoxin	1
			Deoxyglucose	1
			desflurane	1
			Desoxycorticosterone	1
			dexamethasone, neomycin, polymyxin B drug combination	1
			dexchlorpheniramine	1
			dexefaroxan	1
			dexketoprofen trometamol	1
			Dextrorphan	1
			Dextrothyroxine	1
			di(beta-phenylisopropyl)amine	1
			diazene	1
			diazepinylbenzoic acid	1
			diazoxon	1
			Dibekacin	1
			Dibenz(b,f)(1,4)oxazepine-10(11H)-carboxylic acid, 8-chloro-, 2-acetylhydrazide	1
			dibutyldichlorotin	1
			Dibutyryl Cyclic GMP	1
			Dicarboxylic Acids	1
			dichlobanil	1
			Dichlorodiphenyl Dichloroethylene	1
			Dichloroethylenes	1
			Dicofol	1
			dienogest	1
			diethanolamine	1
			Diglycerides	1
			Dihydro-beta-Erythroidine	1
			Dihydrotestosterone	1
			dihydrouracil	1
			Dihydroxyphenylalanine	1
			dimethylarsinous acid	1
			Dimethylphenylpiperazinium Iodide	1
			Diosmin	1
			Dipeptides	1
			diphenyldiselenide	1
			diphenylditelluride	1
			dipipanone	1
			dipropylacetamide	1
			Dipyrone	1
			Diquat	1
			DK 35C	1
			docosahexaenoyl-paclitaxel	1
			dolasetron	1
			doramectin	1
			dorzolamide	1
			doxacurium	1
			drospirenone and ethinyl estradiol combination	1
			duteplase	1
			DVP regimen	1
			Dydrogesterone	1
			eboracin	1
			EC regimen	1
			EC145	1
			ecgonine methyl ester	1
			Edrophonium	1
			EGYT 3615	1
			Elapid Venoms	1
			ELF protocol	1
			elymoclavine	1
			emedastine	1
			emodepside	1
			emtricitabine	1
			Enkephalin, Leucine-2-Alanine	1
			enkephalin, Ser(2), Leu(5), Thr(6)-	1
			Enkephalins	1
			entecavir	1
			Enzymes and Coenzymes	1
			eperisone	1
			ephedran	1
			epiboxidine	1
			Epoxy Compounds	1
			Ergolines	1
			ertapenem	1
			ESHAP regimen	1
			estradiol 17 beta-cypionate	1
			estradiol dipropionate	1
			estradiol-17 beta-benzoate	1
			Estramustine	1
			Estriol	1
			eszopiclone	1
			ET 126	1
			ET protocol	1
			ethaverine	1
			Ethidium	1
			Ethiodized Oil	1
			ethyl loflazepate	1
			ethylbenzene	1
			Ethylene Glycol	1
			Ethylketocyclazocine	1
			Ethynodiol Diacetate	1
			Etodolac	1
			etofibrate	1
			Excitatory Amino Acid Antagonists	1
			exemestane	1
			exenatide	1
			Exotoxins	1
			EXP3174	1
			ezetimibe, simvastatin drug combination	1
			F2-Isoprostanes	1
			famciclovir	1
			farnesyl pyrophosphate	1
			Fatty Acids	1
			Fatty Acids, Nonesterified	1
			Felypressin	1
			Femovan	1
			fenbufen	1
			Fendiline	1
			Fenoprofen	1
			fexofenadine	1
			fiacitabine	1
			fialuridine	1
			Fibrinopeptide A	1
			Fibrinopeptide B	1
			FLAG protocol	1
			flosequinan	1
			fluanisone	1
			Flucytosine	1
			Fludrocortisone	1
			flumequine	1
			Fluorobenzenes	1
			fluphenazine-N-mustard	1
			flurbiprofen axetil	1
			fluroxene	1
			flusilazole	1
			Flutamide	1
			Food Coloring Agents	1
			formetanate	1
			Formiminoglutamic Acid	1
			formoterol	1
			Forskolin	1
			Fosfomycin	1
			fostriecin	1
			Free Radicals	1
			Fructose	1
			fucoidan	1
			gabaculine	1
			Galactose	1
			galactose-1-phosphate	1
			gallium arsenide	1
			ganglioside, GD1a	1
			ganglioside, GD1b	1
			Gangliosides	1
			gatifloxacin	1
			GBR 12935	1
[truncated: 534 more rows]

## Sheet: RenalTox
RenalTox diseases (64 total)	No. curated chemicals (1,047 total)		RenalTox chemicals (1,047 total)	No. curated diseases (64 total)
Kidney Diseases	463		Streptozocin	21
Acute Kidney Injury	417		Doxorubicin	18
Renal Insufficiency	293		Ibuprofen	16
Nephritis, Interstitial	177		Indomethacin	16
Kidney Tubular Necrosis, Acute	123		Cisplatin	15
Kidney Neoplasms	87		Lithium	15
Nephrotic Syndrome	77		Rifampin	15
Azotemia	69		Furosemide	14
Kidney Failure, Chronic	64		Indinavir	14
Anuria	64		Puromycin Aminonucleoside	14
Glomerulonephritis	62		Tacrolimus	14
Hemolytic-Uremic Syndrome	51		Acetaminophen	13
Kidney Papillary Necrosis	44		Cyclophosphamide	13
Kidney Calculi	34		Gentamicins	13
Diabetes Insipidus, Nephrogenic	31		Mesalamine	13
Uremia	30		Amphotericin B	12
Nephrosis	29		Diclofenac	12
Glomerulonephritis, Membranous	29		Methoxyflurane	12
Fanconi Syndrome	28		Penicillamine	12
Nephritis	27		Carboplatin	11
Nephrolithiasis	27		Cocaine	11
Carcinoma, Renal Cell	26		Fenoprofen	11
Nephrocalcinosis	26		Foscarnet	11
Hydronephrosis	23		Naproxen	11
Glomerulosclerosis, Focal Segmental	22		Phenylbutazone	11
Kidney Cortex Necrosis	22		Phenytoin	11
Acidosis, Renal Tubular	21		Anti-Inflammatory Agents, Non-Steroidal	10
Nephrosis, Lipoid	17		Aspirin	10
Diabetic Nephropathies	15		Cyclosporine	10
Pyelonephritis	13		Enalapril	10
Diabetes Insipidus	13		Lithium Carbonate	10
Renal Artery Obstruction	13		Methicillin	10
Nephrosclerosis	11		Phenacetin	10
Hyperoxaluria	11		Propylthiouracil	10
Bartter Syndrome	10		Ampicillin	9
Lupus Nephritis	9		Ciprofloxacin	9
Kidney Diseases, Cystic	9		Ifosfamide	9
Renal Insufficiency, Chronic	9		Mercuric Chloride	9
Glycosuria, Renal	9		Piroxicam	9
Hypertension, Renal	8		Sirolimus	9
Wilms Tumor	8		Amoxicillin	8
Hepatorenal Syndrome	8		Azathioprine	8
Glomerulonephritis, Membranoproliferative	7		Diuretics	8
Hypomagnesemia 2, renal	7		Folic Acid	8
Anti-Glomerular Basement Membrane Disease	7		Hydrochlorothiazide	8
Hypertension, Renovascular	6		Losartan	8
Renal Aminoacidurias	6		Mitomycin	8
Glomerulonephritis, IGA	5		Sulfasalazine	8
Hypomagnesemia primary	4		tenofovir	8
Polycystic Kidney Diseases	3		Amikacin	7
Rapidly progressive glomerulonephritis with pulmonary hemorrhage	3		Amiodarone	7
AIDS-Associated Nephropathy	3		Angiotensin-Converting Enzyme Inhibitors	7
Balkan Nephropathy	3		Caffeine	7
Renal Osteodystrophy	2		Carbamazepine	7
Multicystic Dysplastic Kidney	2		Cephaloridine	7
Pyelitis	2		Cephalothin	7
Renal hypouricemia	2		Creatinine	7
Liddle Syndrome	1		gemcitabine	7
Atypical hemolytic uremic syndrome	1		Gold	7
Hyperoxaluria, Primary	1		hexachlorobutadiene	7
Hypophosphatemia, Familial	1		hydrochlorothiazide-triamterene	7
Kidney disorder involving deposition of calcium and oxalate or phosphate in the renal tubules	1		Ketoprofen	7
Segmental glomerulosclerosis	1		Lisinopril	7
Zellweger Syndrome	1		Mefenamic Acid	7
			Norepinephrine	7
			pamidronate	7
			Pentamidine	7
			Sulfadiazine	7
			Trimethoprim-Sulfamethoxazole Combination	7
			Acyclovir	6
			Antipyrine	6
			Ascorbic Acid	6
			aspirin, caffeine, phenacetin drug combination	6
			atazanavir	6
			Ceftriaxone	6
			Cefuroxime	6
			Clarithromycin	6
			Contraceptives, Oral	6
			Contrast Media	6
			Crack Cocaine	6
			Daunorubicin	6
			Diatrizoate	6
			Dinoprostone	6
			Glycerol	6
			Isoniazid	6
			Lithium Chloride	6
			Mercury	6
			Methotrexate	6
			Oxalic Acid	6
			Penicillin G	6
			Phenindione	6
			Prednisolone	6
			Sulindac	6
			Tetracycline	6
			Tretinoin	6
			Triamterene	6
			Vancomycin	6
			Vincristine	6
			zomepirac	6
			2-bromoethylamine	5
			4-aminophenol	5
			Acetazolamide	5
			Allopurinol	5
			Aminoglycosides	5
			Analgesics	5
			Anti-Bacterial Agents	5
			aristolochic acid I	5
			Atenolol	5
			Auranofin	5
			Bleomycin	5
			Calcitriol	5
			Calcium Carbonate	5
			Capreomycin	5
			Carbenicillin	5
			chlorozotocin	5
			cidofovir	5
			Dexamethasone	5
			Diatrizoate Meglumine	5
			Didanosine	5
			Drugs, Chinese Herbal	5
			ferric nitrilotriacetate	5
			Fluorouracil	5
			Flurbiprofen	5
			Halothane	5
			Heparin	5
			Iohexol	5
			Mannitol	5
			melamine	5
			Methylprednisolone	5
			Minocycline	5
			Morphine	5
			Nitrofurantoin	5
			Pentazocine	5
			Phenobarbital	5
			Phenylpropanolamine	5
			Prednisone	5
			Quinine	5
			Ritonavir	5
			Smoke	5
			Sulfinpyrazone	5
			tenofovir disoproxil	5
			Tobramycin	5
			Valproic Acid	5
			Vinblastine	5
			Zidovudine	5
			Adrenal Cortex Hormones	4
			Alcohols	4
			Amoxicillin-Potassium Clavulanate Combination	4
			amphotericin B, deoxycholate drug combination	4
			Analgesics, Non-Narcotic	4
			Aristolochic Acids	4
			aspirin, codeine, phenacetin drug combination	4
			Barbital	4
			Bezafibrate	4
			Calcium	4
			Carmustine	4
			celecoxib	4
			Cimetidine	4
			Clofibrate	4
			Colchicine	4
			Creatine	4
			cyanuric acid	4
			Cytarabine	4
			Demeclocycline	4
			Enflurane	4
			Estradiol	4
			Estrogens	4
			Etoposide	4
			Flucytosine	4
			fluindione	4
			Gadolinium DTPA	4
			Gold Sodium Thiomalate	4
			Griseofulvin	4
			Haloperidol	4
			Iopamidol	4
			Ketorolac	4
			Lamivudine	4
			Lipopolysaccharides	4
			Lomustine	4
			Melphalan	4
			Metformin	4
			Methamphetamine	4
			Methimazole	4
			nabumetone	4
			Nafcillin	4
			Neomycin	4
			Nicotine	4
			Nifedipine	4
			Norfloxacin	4
			Ofloxacin	4
			Omeprazole	4
			Oxytetracycline	4
			Penicillins	4
			Phosphates	4
			potassium bromate	4
			Potassium Dichromate	4
			Probenecid	4
			Procainamide	4
			Propofol	4
			Propylene Glycol	4
			Quinidine	4
			Ribavirin	4
			rofecoxib	4
			Simvastatin	4
			Spironolactone	4
			Streptomycin	4
			Suprofen	4
			Tamoxifen	4
			Thiazides	4
			Ticlopidine	4
			Tolmetin	4
			Warfarin	4
			2,3,5-(triglutathion-S-yl)hydroquinone	3
			Acetic Acid	3
			Acrolein	3
			adefovir dipivoxil	3
			Aldosterone	3
			Alendronate	3
			amiloride, hydrochlorothiazide drug combination	3
			Aminopyrine	3
			Amphetamine	3
			Anabolic Agents	3
			Buthionine Sulfoximine	3
			Butylated Hydroxytoluene	3
			Cadmium	3
			Carbimazole	3
			Cefamandole	3
			Cefotetan	3
			Ceftazidime	3
			cerivastatin	3
			Chlorambucil	3
			Chloroquine	3
			Chlorothiazide	3
			Chlorthalidone	3
			Clindamycin	3
			Clozapine	3
			Codeine	3
			Copper	3
			Cyclosporins	3
			Dapsone	3
			Deferoxamine	3
			Dextrans	3
			Dextropropoxyphene	3
			Diethylhexyl Phthalate	3
			Diethylnitrosamine	3
			Diethylstilbestrol	3
			Diflunisal	3
			Diltiazem	3
			Disopyramide	3
			Epirubicin	3
			Ethambutol	3
			Ethanol	3
			everolimus	3
			Floxacillin	3
			Fluorides	3
			Gadolinium	3
			Gemfibrozil	3
			Glucocorticoids	3
			Heroin	3
			Hydrocortisone	3
			Hydroxychloroquine	3
			imatinib	3
			iodixanol	3
			irbesartan	3
			Isoflurane	3
			Ketamine	3
			Ketorolac Tromethamine	3
			lansoprazole	3
			Lead	3
			Levamisole	3
			linezolid	3
			liposomal amphotericin B	3
			Lopinavir	3
			Lovastatin	3
			maleic acid	3
			Methyldopa	3
			Mitoxantrone	3
			Netilmicin	3
			Nevirapine	3
			orlistat	3
			Phenazopyridine	3
			Phenylephrine	3
			Piperacillin	3
			pirprofen	3
			Polymyxin B	3
			Promethazine	3
			Propranolol	3
			propyleneimine	3
			Puromycin	3
			Ranitidine	3
			S-(1,2-dichlorovinyl)cysteine	3
			Semustine	3
			Silver Sulfadiazine	3
			sodium chromate(VI)	3
			Stavudine	3
			Testosterone	3
			Tetracyclines	3
			Theophylline	3
			Thiabendazole	3
			Ticrynafen	3
			Tiopronin	3
			Tranexamic Acid	3
			Trichloroethylene	3
			Trimethadione	3
			Uranium	3
			Uranyl Nitrate	3
			Verapamil	3
			Vindesine	3
			Vitamin A	3
			Vitamin D	3
			Vitamin E	3
			2-bromo-(diglutathion-S-yl)hydroquinone	2
			2,3-dibromopropanol	2
			4-amino-3-S-glutathionylphenol	2
			5-FU-CDDP protocol	2
			6-Aminocaproic Acid	2
			abacavir	2
			Acetylcysteine	2
			Ajmaline	2
			Albuterol	2
			alfacalcidol	2
			Alloxan	2
			aluminum lactate	2
			Amiloride	2
			amitraz	2
			Amitriptyline	2
			amprenavir	2
			Antacids	2
			Anti-HIV Agents	2
			Antilymphocyte Serum	2
			Antineoplastic Agents	2
			arsenic trioxide	2
			atorvastatin	2
			Azithromycin	2
			bendamustine	2
			biphenylylacetic acid	2
			bucillamine	2
			Busulfan	2
			Cadmium Chloride	2
			Calcitonin	2
			candesartan	2
			captafol	2
			CB 3717	2
			Cefaclor	2
			Cefazolin	2
			cefdinir	2
			Cefotaxime	2
			Cefotiam	2
			Cefoxitin	2
			cefuroxime axetil	2
			Cephalexin	2
			chlorazanil	2
			chloroacetaldehyde	2
			Chloroform	2
			Chlorpropamide	2
			Cholecalciferol	2
			Chromium	2
			Citalopram	2
			Clomipramine	2
			clopidogrel	2
			clorophene	2
			Cloxacillin	2
			Cyclooxygenase 2 Inhibitors	2
			Cyproterone Acetate	2
			Danazol	2
			Desoxycorticosterone	2
			Diazoxide	2
			Dichloroacetic Acid	2
			Dicloxacillin	2
			diethylene glycol	2
			Digoxin	2
			Dihydroergotamine	2
			Dimethylnitrosamine	2
			Disulfiram	2
			Edetic Acid	2
			Ephedrine	2
			Epinephrine	2
			Ergocalciferols	2
			Ethinyl Estradiol	2
			Ethinyl Estradiol-Norgestrel Combination	2
			Ethosuximide	2
			Ethoxyquin	2
			Ethylene Glycol	2
			Ethylnitrosourea	2
			FAM protocol	2
			fenamic acid	2
			Fenofibrate	2
			Flame Retardants	2
			Fluconazole	2
			Flutamide	2
			Fosfomycin	2
			gadodiamide	2
			Glafenine	2
			Homocysteine	2
			Hydralazine	2
			Hydrochloric Acid	2
			hydroquinone	2
			Hydroxyurea	2
			Idarubicin	2
			Imipenem	2
			IMM 125	2
			Indoles	2
			Interferons	2
			iobitridol	2
			Iodine	2
			iomeprol	2
			iopromide	2
			ioversol	2
			Ioxaglic Acid	2
			ioxilan	2
			ioxitalamic acid	2
			Iron-Dextran Complex	2
			Isotretinoin	2
			Itraconazole	2
			Ivermectin	2
			Kanamycin	2
			lead acetate	2
			Leucovorin	2
			Loratadine	2
			Magnesium Sulfate	2
			Malondialdehyde	2
			meglumine antimoniate	2
			Mephenytoin	2
			Methylmercury Compounds	2
			Metoprolol	2
			Metronidazole	2
			Minoxidil	2
			mofebutazone	2
			moxifloxacin	2
			mycophenolate mofetil	2
			N-ethyl-N-hydroxyethylnitrosamine	2
			N-Methyl-3,4-methylenedioxyamphetamine	2
			Nandrolone	2
			naphthalene	2
			Niacinamide	2
			Nicergoline	2
			Nitroglycerin	2
			nitrosobis(2-oxopropyl)amine	2
			ochratoxin A	2
			Octreotide	2
			Ondansetron	2
			Oxacillin	2
			Oxalates	2
			Oxycodone	2
			Oxyphenbutazone	2
			Paclitaxel	2
			pantoprazole	2
			Paraquat	2
			pegylated liposomal doxorubicin	2
			pemetrexed	2
			Phenmetrazine	2
			Phentermine	2
			phenylmethylpyrazolone	2
			piperacillin-tazobactam combination product	2
			Piromidic Acid	2
			propoxyphene napsylate	2
			Proton Pump Inhibitors	2
			Pyrazoles	2
			Pyrimethamine	2
			Reactive Oxygen Species	2
			Ritodrine	2
			rosuvastatin	2
			Roxithromycin	2
			S-(1,1,2,2-tetrafluoroethyl)cysteine	2
			S-(1,2-dichlorovinyl)glutathione	2
			Saquinavir	2
			Selenium	2
			Shiga Toxin 2	2
			Sodium	2
			sodium arsenite	2
			Sodium Fluoride	2
			Sulfonamides	2
			Superoxides	2
			Teicoplanin	2
			telithromycin	2
			telmisartan	2
			testosterone 17-phenylpropionate	2
			Tetrachlorodibenzodioxin	2
			Tetrachloroethylene	2
			Thalidomide	2
			Thioridazine	2
			Thiotepa	2
			Thromboxane A2	2
			Thyroxine	2
			Tolazoline	2
			topiramate	2
			triethyl phosphine gold	2
			Trimethoprim	2
			tris(2,3-dibromopropyl)phosphate	2
			Urea	2
			Uric Acid	2
			urovision	2
			Vasopressins	2
			Vinca Alkaloids	2
			vinorelbine	2
			vinylidene chloride	2
			Vitamin B 12	2
			Vitamin B 6	2
			voriconazole	2
			zeniplatin	2
			Zinc	2
			zoledronic acid	2
			zopiclone	2
			1-amino-2-methylanthraquinone	1
			1-hexacosanol	1
			1-sulfooxymethylpyrene	1
			1,2-dibromo-3-chloropropane	1
			1,2-Dimethylhydrazine	1
			1,2,3-trichloropropane	1
			1,2,5,6-dibenzanthracene	1
			1,3-diethyl-1-nitrosourea	1
			1,4-dioxane	1
			2-amino-1,4-naphthoquinone imine	1
			2-bromohydroquinone	1
			2-dichlorobenzene	1
			2-gluthionyl-3,5,6-trichloro-1,4-benzoquinone	1
			2-hydroxyphenetidine	1
			2-methyl-3-(N-acetylcystein-S-yl)-1,4-naphthoquinone	1
			2-nitrotoluene	1
			2-oxothiazolidine-4-carboxylic acid	1
			2-Propanol	1
			2-xylene	1
			2,2-bis(bromomethyl)-1,3-propanediol	1
			2,2,5,7,8-pentamethyl-1-hydroxychroman	1
			2,3-(di-glutathion-S-yl)-1,4-naphthoquinone	1
			2,4-dinitrotoluene	1
			2,5-dichloro-3-(glutathionyl-S-yl)-1,4-benzoquinone	1
			2,6-dinitrotoluene	1
			2,8-dihydroxyadenine	1
			2',3-dimethyl-4-aminobiphenyl	1
			3-(5-nitro-2-furyl)-imidazo(1,2-alpha)pyridine	1
			3-(glutathion-S-yl)-1,4-naphthoquinone	1
			3-(methylamino)-2-(naphthalen-2-yl)-1-phenylpropan-1-ol	1
			3-amino-1-methyl-5H-pyrido(4,3-b)indole	1
			3-amino-1,4-dimethyl-5H-pyrido(4,3-b)indole	1
			3-methylnitrosaminopropionaldehyde	1
			3-nitrotoluene	1
			3',5'-dimethylacetaminophen	1
			4-cresol	1
			4-dichlorobenzene	1
			4-hydroxy-2-nonenal	1
			4-ipomeanol	1
			4-nitrotoluene	1
			4-phenylenediamine	1
			4,4'-diaminodiphenylmethane	1
			5-sulfooxymethylfurfural	1
			6-Ketoprostaglandin F1 alpha	1
			6-Mercaptopurine	1
			8-2 fluorotelomer alcohol	1
			90Y-octreotide, DOTA-Tyr(3)-	1
			ABVD protocol	1
			Acenocoumarol	1
			acetaminophen cysteine	1
			acivicin	1
			acylcarnitine	1
			adefovir	1
			Adenine	1
			Adrenergic beta-Antagonists	1
			Adrenomedullin	1
			Aflatoxin B1	1
			Air Pollutants, Occupational	1
			alclofenac	1
			aldesleukin	1
			alginic acid	1
			Alkalies	1
			allyl chloride	1
			aloe emodin	1
			Alprostadil	1
			Aluminum	1
			aluminum hydroxide, magnesium hydroxide, simethicone drug combination	1
			Amifostine	1
			Aminocaproic Acids	1
			Aminosalicylic Acid	1
			Amlodipine	1
			Amoxapine	1
			Amphetamines	1
			Analgesics, Opioid	1
			anastrozole	1
			Anesthetics, Combined	1
			Angiotensin II	1
			Angiotensin II Type 1 Receptor Blockers	1
			aniline	1
			anthracene	1
			Anthraquinones	1
			Anti-Inflammatory Agents	1
			Anticoagulants	1
			Anticonvulsants	1
			Antihypertensive Agents	1
			Apazone	1
			Apomorphine	1
			Arsenic	1
			arsenic disulfide	1
			aspirin, caffeine, salicylamide drug combination	1
			auranthine	1
			axitinib	1
			Azacitidine	1
			aziridine	1
			Azlocillin	1
			Azoxymethane	1
			Aztreonam	1
			Bacitracin	1
			bacitracin zinc, neomycin sulfate, polymyxin B, drug combination	1
			Bax 439	1
			bekanamycin	1
			benazepril	1
			Bendroflumethiazide	1
			Benzo(a)pyrene	1
			Benzydamine	1
			BEP protocol	1
			beta-hydroxyethoxyacetic acid	1
			Betamethasone	1
			Bilirubin	1
			bis(2,3-dibromopropyl)phosphate	1
			Bisoprolol	1
			bisphenol A	1
			Blood Substitutes	1
			boldenone	1
			bortezomib	1
			Bromocriptine	1
			brucine	1
			Bumetanide	1
			Buprenorphine	1
			Bupropion	1
			Butirosin Sulfate	1
			butobarbital	1
			Butylated Hydroxyanisole	1
			BW B70C	1
			Cadmium Compounds	1
			Calcium Gluconate	1
			Calcium Oxalate	1
			Calcium, Dietary	1
			capecitabine	1
			Captan	1
			carbazole	1
			Carbon Tetrachloride	1
			Carnitine	1
			Cefixime	1
			Cefmetazole	1
			cefodizime	1
			Cefoperazone	1
			Cephaloglycin	1
			Cephalosporins	1
			Cephapirin	1
			Cephradine	1
			CF regimen	1
			Charcoal	1
			chlorhexidine gluconate	1
			chloroacetic acid	1
			Chloroprene	1
			chloroquine diphosphate	1
			Chlorpromazine	1
			Chlorprothixene	1
			Cholesterol	1
			Cholesterol, LDL	1
			CHOP-B protocol	1
			chromium hexavalent ion	1
			chromium trioxide	1
			chromium tripicolinate	1
			chrysene	1
			cinitapride	1
			cinnabar	1
			ciprofibrate	1
			Cisapride	1
			Citrinin	1
			Clioquinol	1
			clobazam	1
			clometacin	1
			Clorazepate Dipotassium	1
			colistimethate	1
			Contraceptives, Oral, Combined	1
			Contraceptives, Oral, Hormonal	1
			Copper Sulfate	1
			CP protocol	1
			CPDD protocol	1
			cresidine	1
			Cyclacillin	1
			cyclothiazide, triamterene drug combination	1
			Daptomycin	1
			deferasirox	1
			Delavirdine	1
			deoxynivalenol	1
			Dermatologic Agents	1
			desoxycortone acetate	1
			Diazepam	1
			diaziquone	1
			Dibekacin	1
			Dibutyl Phthalate	1
			Dicarboxylic Acids	1
			Dichlorvos	1
			Dicumarol	1
			Dietary Fats	1
			diethyl maleate	1
			Diethylcarbamazine	1
			dihydrocodeine	1
			Dihydrotachysterol	1
			Dihydrotestosterone	1
			diisodecyl phthalate	1
			diisopropanolnitrosamine	1
			dimethyl mercury	1
			Diphenhydramine	1
			diphenyldiselenide	1
			Diphosphonates	1
			Diphtheria Toxin	1
			dipropylacetamide	1
			Dipyridamole	1
			Dipyrone	1
			Diquat	1
			Doxepin	1
			dronedarone	1
			duloxetine	1
			efavirenz, emtricitabine, tenofovir disoproxil fumarate drug combination	1
			EMD 29645	1
			EMD 29946	1
			Enoxaparin	1
			enterotoxin A, Staphylococcal	1
			enterotoxin B, staphylococcal	1
			enterotoxin C, staphylococcal	1
			enterotoxin F, Staphylococcal	1
			Enterotoxins	1
			Environmental Pollutants	1
			Enzyme Inhibitors	1
			eremomycin	1
			Ergotamine	1
			Erythromycin	1
			Estramustine	1
			Estrone	1
			Ethacrynic Acid	1
			Ethionine	1
			ethylbenzene	1
			Ethylene Dibromide	1
			Etodolac	1
			Etomidate	1
			Etretinate	1
			eucalyptol	1
			exenatide	1
			Famotidine	1
			fanasil, pyrimethamine drug combination	1
			FANFT	1
			Fatty Acids	1
			Fatty Acids, Nonesterified	1
			felbamate	1
			Fentanyl	1
			ferric chloride	1
			Ferric Compounds	1
			ferric oxide, saccharated	1
			Fibrinolytic Agents	1
			Firemaster BP-6	1
			Fish Oils	1
			Flecainide	1
			Floxuridine	1
			fludarabine	1
			Flufenamic Acid	1
			Flunitrazepam	1
			fluoromethyl 2,2-difluoro-1-(trifluoromethyl)vinyl ether	1
			Fluvoxamine	1
			Formaldehyde	1
			fortimicin A	1
			Fosinopril	1
			Fructose	1
			fumonisin B1	1
			furan	1
			furfuryl alcohol	1
			Fusidic Acid	1
			FYX-051	1
			gabapentin	1
			Gliclazide	1
			Glucose	1
			Glutathione	1
			Glyburide	1
			glyoxylic acid	1
			Granulocyte Colony-Stimulating Factor	1
			Guaifenesin	1
			Gum Arabic	1
			haloperidol decanoate	1
			heparin-dihydergot	1
			Heparin, Low-Molecular-Weight	1
			Hexachlorobenzene	1
			Hexadimethrine	1
			Hexestrol	1
			hydrocortisone acetate	1
			Hydrogen Peroxide	1
			Hydroxycholecalciferols	1
			Hydroxymethylglutaryl-CoA Reductase Inhibitors	1
			ibutilide	1
			ICE protocol 1	1
			ICE protocol 3	1
			Imipramine	1
			Immunologic Factors	1
			immunomycin	1
			Immunosuppressive Agents	1
			Indapamide	1
			Infecundin	1
			Inositol	1
			Inulin	1
			Iopanoic Acid	1
			iopentol	1
			Iothalamic Acid	1
			irinotecan	1
			Iron	1
			Iron, Dietary	1
			iron(III) iminodiacetic acid	1
			isepamicin	1
			isoascorbic acid	1
			isoniazid, pyrazinamide, rifampin drug combination	1
			isoprene	1
			Isosorbide	1
			Isosorbide Dinitrate	1
			isosorbide-5-mononitrate	1
			JP8 aviation fuel	1
			Ketotifen	1
			Labetalol	1
			Laxatives	1
			leflunomide	1
			lenalidomide	1
			Leukotriene B4	1
			leupeptin	1
			limonene	1
			Lincomycin	1
			Lindane	1
			Lipid Peroxides	1
			lipopolysaccharide, E coli O55-B5	1
			Lithium Compounds	1
			losoxantrone	1
			Loxapine	1
			M-VAC protocol	1
			magnapen	1
			mancozeb	1
			manganese chloride	1
			manoalide	1
			maxacalcitol	1
			Mebendazole	1
			MEC regimen	1
			Megestrol	1
			melamine cyanurate	1
			Melatonin	1
			meloxicam	1
			Menthol	1
			Mequindox	1
			mercuric oxide	1
			Mercury Compounds	1
			Mesna	1
			Metaraminol	1
			Methadone	1
			Methandrostenolone	1
			Methazolamide	1
			Methionine	1
			methyl isocyanate	1
			methyl salicylate	1
			methyl(acetoxymethyl)nitrosamine	1
			methylamine	1
			methylamphotericin B	1
			methylaniline	1
			Methylguanidine	1
			Methylnitrosourea	1
			methylprednisolone acetate	1
			Methylprednisolone Hemisuccinate	1
			Methyltestosterone	1
			Metrizoate	1
			Metyrapone	1
			Mezlocillin	1
			Mibefradil	1
			micafungin	1
			Midodrine	1
			Mitomycins	1
			MMM protocol 2	1
			Molindone	1
			Monocrotaline	1
			N-(3,5-dichlorophenyl)-2-hydroxysuccinamic acid	1
			N-(3,5-dichlorophenyl)-2-hydroxysuccinimide	1
			N-(3,5-dichlorophenyl)succinimide	1
			N-acetyl-S-pentachloro-1,3-butadienylcysteine	1
			N-nitrosomorpholine	1
			nandrolone decanoate	1
			Natamycin	1
			nefazodone	1
			nefiracetam	1
			Nelfinavir	1
			neoarsphenamine	1
			Nickel	1
			nickel chloride	1
			nimesulide	1
			Nitrendipine	1
			Nitric Oxide	1
			Nitrilotriacetic Acid	1
			nitrobenzene	1
			nitrofen	1
			Nitrofurazone	1
			Nitroprusside	1
			Nitrosourea Compounds	1
			Nordihydroguaiaretic Acid	1
			normeperidine	1
			Nystatin	1
			O,O,S-trimethyl phosphorothioate	1
			O,S,S-trimethyl phosphorodithioate	1
			Ochratoxins	1
			olanzapine	1
			olmesartan medoxomil	1
			olsalazine	1
			OPEC OJEC protocol	1
			oxaliplatin	1
			Oxazepam	1
			oxcarbazepine	1
			Oxygen	1
			Oxymetholone	1
			p-cresylsulfate	1
			pafuramidine	1
			Pancuronium	1
			panipenem	1
			paramethadione	1
			Paromomycin	1
			Particulate Matter	1
			Patulin	1
			PC protocol	1
			Pefloxacin	1
			peginterferon alfa-2a	1
			peginterferon alfa-2b	1
			Penicillin V	1
			pentabromodiphenyl ether	1
			Pentostatin	1
			Pentoxifylline	1
			Peptichemio	1
			perhexiline maleate	1
			Peroxynitrous Acid	1
			Perphenazine	1
			Pesticides	1
			Phalloidine	1
			phenanthrene	1
			phendimetrazine	1
			Pheniramine	1
			Phenol	1
			phenothiazine	1
			phenylhydroxylamine	1
			Phorate	1
			Pindolol	1
			pirarubicin	1
			pircophen	1
			piridoxylate	1
			piroxantrone	1
			Platelet Activating Factor	1
			Polychlorinated Biphenyls	1
			Polyethylene Glycols	1
			Polysorbates	1
			Potassium	1
			Practolol	1
			pramipexole	1
			Primaquine	1
			Procaine	1
			Procarbazine	1
			Progesterone	1
			Progesterone Congeners	1
			Progestins	1
			propylene dichloride	1
			Prostaglandins	1
			Pseudoephedrine	1
			PVB protocol	1
			pyranoprofen	1
			Pyrazinamide	1
			pyridine	1
			Pyruvaldehyde	1
			quinapril	1
			rabeprazole	1
			Ramipril	1
			remifentanil	1
			rentiapril	1
			Reserpine	1
			Ribostamycin	1
			Riluzole	1
			Risperidone	1
			rizatriptan	1
			Ro 23-7553	1
			S-(1-phenyl-2-hydroxyethyl)glutathione	1
			S-(1,2-dichlorovinyl)-L-cysteine sulfoxide	1
			S-(1,2,2-trichlorovinyl)-L-cysteine	1
			S-(1,2,2-trichlorovinyl)glutathione	1
			S-(1,2,3,4,4-pentachloro-1,3-butadienyl)glutathione	1
			S-(2-phenyl-2-hydroxyethyl)glutathione	1
			S-1,2-dichlorovinyl-N-acetylcysteine	1
			S-pentachlorobuta-1,3-dien-yl-cysteine	1
			Saccharin	1
			Safflower Oil	1
			salicylamide	1
			salubrinal	1
			Secobarbital	1
			selenomethylselenocysteine	1
			Sertraline	1
			sevoflurane	1
			Sodium Bicarbonate	1
			sodium bichromate	1
			Sodium Chloride	1
			sodium perchlorate	1
			Sodium Potassium Chloride Symporter Inhibitors	1
			Sodium Salicylate	1
			Stanozolol	1
			Staphylococcal Protein A	1
			Steroids	1
			Succinylcholine	1
			Sucrose	1
			Sulfamethoxazole	1
			Sulpiride	1
			Sumatriptan	1
			Superantigens	1
			Tegafur	1
			telavancin	1
			Temazepam	1
			temsirolimus	1
			Terbutaline	1
			Testosterone Propionate	1
			tetrabromobisphenol A	1
			Tetrahydrocannabinol	1
			tetrahydrohomofolic acid	1
			Thallium	1
			thallium sulfate	1
			Thimerosal	1
			Thioacetamide	1
			Thiopental	1
			Thromboxane B2	1
			Ticarcillin	1
			ticarcillin-clavulanic acid	1
			TIP regimen	1
			Tocopherols	1
			Tolbutamide	1
			Toremifene	1
			Tranylcypromine	1
			Trichlormethiazide	1
			Trichloroacetic Acid	1
			Triclosan	1
			Trimetazidine	1
			Trimipramine	1
			triptolide	1
			tris(chloroethyl)phosphate	1
			troglitazone	1
			uranyl acetate	1
			valacyclovir	1
			valsartan	1
			varenicline	1
			Vecuronium Bromide	1
			Vehicle Emissions	1
			venlafaxine	1
			vinclozolin	1
			Vinyl Chloride	1
			Viomycin	1
			WR 242511	1
			Xipamide	1
			Xylazine	1
			Yohimbine	1
			Zhu-Sha-An-Shen-Wan	1
			zolmitriptan	1

## Sheet: HepatoTox
HepatoTox diseases (55 total)	No. curated chemicals (1,275 total)		HepatoTox chemicals (1,275 total)	No. curated diseases (55 total)
Drug-Induced Liver Injury	744		Phenobarbital	17
Liver Diseases	209		Carbon Tetrachloride	16
Hepatitis	189		Ethanol	15
Liver Neoplasms, Experimental	187		Acetaminophen	14
Hepatomegaly	185		Azathioprine	14
Liver Neoplasms	182		Iron	14
Fatty Liver	146		Isoniazid	14
Carcinoma, Hepatocellular	145		Methotrexate	14
Liver Failure, Acute	138		Phenytoin	14
Cholestasis, Intrahepatic	98		Valproic Acid	14
Liver Failure	88		Amiodarone	13
Liver Cirrhosis	77		Contraceptives, Oral	13
Adenoma, Liver Cell	72		Vitamin A	13
Hepatic Encephalopathy	71		Copper	12
Hepatic Veno-Occlusive Disease	43		Cyclophosphamide	12
Liver Cirrhosis, Experimental	31		Rifampin	12
Massive Hepatic Necrosis	28		Cyproterone Acetate	11
Porphyria Cutanea Tarda	25		Diethylnitrosamine	11
Hypertension, Portal	23		perhexiline maleate	11
Non-alcoholic Fatty Liver Disease	19		Tamoxifen	11
Hepatitis, Chronic	15		Tetrachlorodibenzodioxin	11
Liver Cirrhosis, Biliary	13		Carbamazepine	10
Hepatitis, Autoimmune	13		Diethylstilbestrol	10
Porphyria, Acute Intermittent	13		Griseofulvin	10
Peliosis Hepatis	13		Halothane	10
Budd-Chiari Syndrome	12		Methyldopa	10
Hepatitis B	11		Minocycline	10
End Stage Liver Disease	11		Thioacetamide	10
Esophageal and Gastric Varices	10		troglitazone	10
Drug-Induced Liver Injury, Chronic	10		Danazol	9
Porphyrias, Hepatic	9		Fenofibrate	9
Hepatitis B, Chronic	8		Galactosamine	9
Hepatorenal Syndrome	8		Lipopolysaccharides	9
Hepatic Insufficiency	8		Prednisolone	9
Hepatitis C	7		Prednisone	9
Focal Nodular Hyperplasia	7		Trichloroethylene	9
Hepatolenticular Degeneration	6		Trimethoprim-Sulfamethoxazole Combination	9
Fatty Liver, Alcoholic	5		Aspirin	8
Reye Syndrome	5		Bilirubin	8
Liver Diseases, Alcoholic	4		DDT	8
Liver Abscess	4		Diclofenac	8
Hepatitis, Animal	3		Dimethylnitrosamine	8
Porphyria, Variegate	3		Doxorubicin	8
Liver Cirrhosis, Alcoholic	2		Ethinyl Estradiol	8
Protoporphyria, Erythropoietic	2		Flutamide	8
Hepatitis C, Chronic	1		Methimazole	8
Liver Abscess, Amebic	1		Methionine	8
Hepatitis, Alcoholic	1		Pemoline	8
Hepatitis, Viral, Human	1		Ritonavir	8
Echinococcosis, Hepatic	1		Zidovudine	8
alpha 1-Antitrypsin Deficiency	1		Amoxicillin-Potassium Clavulanate Combination	7
Hepatitis D	1		Anabolic Agents	7
Hepatopulmonary Syndrome	1		Arsenic	7
Intrahepatic cholangiocarcinoma	1		Busulfan	7
Zellweger Syndrome	1		Choline	7
			Clofibrate	7
			Cytarabine	7
			Didanosine	7
			Estrogens	7
			Floxuridine	7
			Indomethacin	7
			Ketoconazole	7
			Lamivudine	7
			Nevirapine	7
			Niacin	7
			Nitrofurantoin	7
			pirinixic acid	7
			Propylthiouracil	7
			Stavudine	7
			Sulfasalazine	7
			Thioguanine	7
			Vinyl Chloride	7
			1-Naphthylisothiocyanate	6
			benzarone	6
			Benzbromarone	6
			Carbimazole	6
			Chlorpromazine	6
			Cyclosporine	6
			Dapsone	6
			Diethylhexyl Phthalate	6
			difebarbamate, febarbamate, phenobarbital drug combination	6
			Enalapril	6
			Ibuprofen	6
			Lindane	6
			Metformin	6
			nefazodone	6
			perfluorooctane sulfonic acid	6
			perfluorooctanoic acid	6
			Phenprocoumon	6
			Phenylbutazone	6
			sodium arsenite	6
			terbinafine	6
			Ticlopidine	6
			1,2,3-trichloropropane	5
			3,4,5,3',4'-pentachlorobiphenyl	5
			Adrenal Cortex Hormones	5
			Aflatoxin B1	5
			Alcohols	5
			Amitriptyline	5
			atorvastatin	5
			Benzene	5
			Benzo(a)pyrene	5
			Butylated Hydroxytoluene	5
			Chloroform	5
			Ciprofloxacin	5
			Clozapine	5
			Colchicine	5
			cyanoginosin LR	5
			Dacarbazine	5
			Dexamethasone	5
			Dietary Fats	5
			Disulfiram	5
			Fluorouracil	5
			Glutathione	5
			imatinib	5
			Imipramine	5
			Isoflurane	5
			Itraconazole	5
			Methylprednisolone	5
			N-nitrosomorpholine	5
			Nafenopin	5
			Nifedipine	5
			nimesulide	5
			Ofloxacin	5
			Omeprazole	5
			orlistat	5
			Oxazepam	5
			Penicillamine	5
			perfluoro-n-nonanoic acid	5
			Piperonyl Butoxide	5
			pirprofen	5
			propiconazole	5
			Propofol	5
			Pyrazinamide	5
			Ranitidine	5
			Simvastatin	5
			Streptozocin	5
			Sulindac	5
			Tetracycline	5
			trovafloxacin	5
			vinyl carbamate	5
			1,4-bis(2-(3,5-dichloropyridyloxy))benzene	4
			2-amino-3-methylimidazo(4,5-f)quinoline	4
			2-nitrotoluene	4
			2,2-dichloro-1,1,1-trifluoroethane	4
			2,6-dinitrotoluene	4
			4-dichlorobenzene	4
			4,4'-diaminodiphenylmethane	4
			Aflatoxins	4
			Ajmaline	4
			Antitubercular Agents	4
			arsenic trioxide	4
			Azoxymethane	4
			Barbital	4
			benz(a)anthracene	4
			Bezafibrate	4
			Budesonide	4
			Carmustine	4
			celecoxib	4
			Chlorodiphenyl (54% Chlorine)	4
			Cholesterol	4
			ciprofibrate	4
			Clarithromycin	4
			Cocaine	4
			cyproconazole	4
			Dactinomycin	4
			Daunorubicin	4
			Dichloroacetic Acid	4
			diethyl phthalate	4
			Dinitrobenzenes	4
			Doxepin	4
			Enflurane	4
			Estradiol	4
			Ethambutol	4
			ethynylestradiol mixture with norethindrone	4
			etiracetam	4
			Etoposide	4
			Etretinate	4
			Floxacillin	4
			Folfox protocol	4
			Furosemide	4
			Glyburide	4
			Hepatitis B Surface Antigens	4
			Iron-Dextran Complex	4
			Mefloquine	4
			Mercuric Chloride	4
			Methazolamide	4
			Methoxyflurane	4
			Monocrotaline	4
			nandrolone decanoate	4
			Nitric Oxide	4
			Norethindrone	4
			Norinyl	4
			Oxymetholone	4
			Paroxetine	4
			Pentachlorophenol	4
			pioglitazone	4
			Piroxicam	4
			Prajmaline	4
			Ribavirin	4
			Risperidone	4
			rosiglitazone	4
			Roxithromycin	4
			Tacrolimus	4
			Tetrachloroethylene	4
			Thiabendazole	4
			Thiobarbituric Acid Reactive Substances	4
			Thyroxine	4
			Trazodone	4
			Tretinoin	4
			triadimefon	4
			Trichloroacetic Acid	4
			Triglycerides	4
			Vincristine	4
			Vitamin E	4
			zafirlukast	4
			Zinc	4
			2-Acetylaminofluorene	3
			2-amino-3,4-dimethylimidazo(4,5-f)quinoline	3
			2-amino-3,8-dimethylimidazo(4,5-f)quinoxaline	3
			2-aminofluorene	3
			3-amino-1-methyl-5H-pyrido(4,3-b)indole	3
			3-amino-1,4-dimethyl-5H-pyrido(4,3-b)indole	3
			3,5-diethoxycarbonyl-1,4-dihydrocollidine	3
			4-(N-methyl-N-nitrosamino)-1-(3-pyridyl)-1-butanone	3
			6-Mercaptopurine	3
			9,10-Dimethyl-1,2-benzanthracene	3
			Acitretin	3
			Aldosterone	3
			allyl alcohol	3
			alpha-hexachlorocyclohexane	3
			Amoxicillin	3
			Amphotericin B	3
			Ampicillin	3
			Androgens	3
			anethole	3
			Anticonvulsants	3
			aroclor 1260	3
			arsenite	3
			Azacitidine	3
			benoxaprofen	3
			beta-hexachlorocyclohexane	3
			Buthionine Sulfoximine	3
			Cadmium Chloride	3
			Carboplatin	3
			Ceftriaxone	3
			Chlordan	3
			Chloroquine	3
			Chlorpropamide	3
			Chlorzoxazone	3
			Clindamycin	3
			clometacin	3
			Cloxacillin	3
			Dantrolene	3
			dicyclanil	3
			Dieldrin	3
			diisopropanolnitrosamine	3
			Dipyrone	3
			Disopyramide	3
			docetaxel	3
			Doxycycline	3
			Endotoxins	3
			estragole	3
			Ethionine	3
			Famotidine	3
			fanasil, pyrimethamine drug combination	3
			Flame Retardants	3
			Fluconazole	3
			Fluoxetine	3
			Fluvoxamine	3
			Folic Acid	3
			Fructose	3
			furan	3
			Gemfibrozil	3
			Haloperidol	3
			Heparin	3
			Hepatitis B e Antigens	3
			Hexachlorobenzene	3
			Hydrochlorothiazide	3
			Hydroxyacetylaminofluorene	3
			Hydroxyurea	3
			Indinavir	3
			lamotrigine	3
			leflunomide	3
			Lipid Peroxides	3
			Lisinopril	3
			Lithocholic Acid	3
			Mebendazole	3
			Melphalan	3
			Methandrostenolone	3
			Methapyrilene	3
			Methylcholanthrene	3
			methyleugenol	3
			Methylnitronitrosoguanidine	3
			Methylnitrosourea	3
			Methylphenidate	3
			Methyltestosterone	3
			Metronidazole	3
			Morphine	3
			mycophenolate mofetil	3
			N-ethyl-N-hydroxyethylnitrosamine	3
			N-Methyl-3,4-methylenedioxyamphetamine	3
			Naproxen	3
			Nicotine	3
			Nitroglycerin	3
			norethindrone acetate	3
			Nortriptyline	3
			olanzapine	3
			oxaprozin	3
			Papaverine	3
			pentabromodiphenyl ether	3
			Pentamidine	3
			perfluorodecanoic acid	3
			Phenacetin	3
			Phenelzine	3
			Plant Extracts	3
			Polychlorinated Biphenyls	3
			Polyvinyl Chloride	3
			Primidone	3
			Progesterone	3
			Propranolol	3
			quetiapine	3
			Quinacrine	3
			Quinidine	3
			Raloxifene	3
			riddelliine	3
			Safrole	3
			Salicylates	3
			sevoflurane	3
			sorafenib	3
			Spironolactone	3
			Streptomycin	3
			Sulpiride	3
			tenoxicam	3
			Thalidomide	3
			Thioridazine	3
			Thiotepa	3
			Tocopherols	3
			topiramate	3
			Triamcinolone Acetonide	3
			Vancomycin	3
			Vinblastine	3
			Vitamin B 12	3
			Warfarin	3
			(2,3,5,6-tetrafluoro-4-methoxymethylphenyl)methyl-2,2-dimethyl-3-(1-propenyl)cyclopropanecarboxylate	2
			1-nitropyrene	2
			1,1,1-trichloroethane	2
			1,2-Dimethylhydrazine	2
			1,2-diphenylhydrazine	2
			1,2,4-trichlorobenzene	2
			1,2,4,5-tetrachlorobenzene	2
			1,3-butadiene	2
			1,3-butylene glycol	2
			1,3-dibromobenzene	2
			1,5-naphthalenediamine	2
			1'-hydroxy-2',3'-dehydroestragole	2
			1'-hydroxyestragole	2
			2-amino-6-methyldipyrido(1,2-a-3',2'-d)imidazole	2
			2-nitrofluorene	2
			2-propyl-4-pentenoic acid	2
			2,2,5,7,8-pentamethyl-1-hydroxychroman	2
			2,2',4,4',5-brominated diphenyl ether	2
			2,3-dibromopropanol	2
			2,3',4,4',5-pentachlorobiphenyl	2
			2,4-dinitrotoluene	2
			2,4,5,2',4',5'-hexachlorobiphenyl	2
			2',3-dimethyl-4-aminobiphenyl	2
			3-chloro-4-(dichloromethyl)-5-hydroxy-2(5H)-furanone	2
			4-biphenylamine	2
			4-pentenoic acid	2
			5-hydroxymethylfurfural	2
			6-nitrochrysene	2
			8-hydroxy-2'-deoxyguanosine	2
			Acarbose	2
			aceclofenac	2
			Acetylcysteine	2
			acetylsalicylic acid lysinate	2
			adefovir dipivoxil	2
			Albendazole	2
			alfuzosin	2
			Alloxan	2
			Alpha-Amanitin	2
			alpha-naphthoflavone	2
			Alprostadil	2
			Aminosalicylic Acid	2
			Amlodipine	2
			Amphetamine	2
			Angiotensin-Converting Enzyme Inhibitors	2
			Anti-Retroviral Agents	2
			Antineoplastic Agents	2
			arsenic acid	2
			asarone	2
			Ascorbic Acid	2
			Azithromycin	2
			Barbiturates	2
			benzo(b)fluoranthene	2
			benzo(j)fluoranthene	2
			beta-Naphthoflavone	2
			Blood Glucose	2
			bromfenac	2
			Buprenorphine	2
			Bupropion	2
			Caffeine	2
			captafol	2
			Carbenicillin	2
			cefdinir	2
			Cephalexin	2
			Chenodeoxycholic Acid	2
			Chlorambucil	2
			chlorobenzilate	2
			Chloroprene	2
			Cholic Acid	2
			Chromium	2
			CI 924	2
			Cimetidine	2
			Cisplatin	2
			Citalopram	2
			Clofibric Acid	2
			Clonazepam	2
			clophen A60	2
			Contraceptives, Oral, Combined	2
			cypermethrin	2
			dalcetrapib	2
			Daptomycin	2
			Deferoxamine	2
			Dehydroepiandrosterone	2
			Deoxycholic Acid	2
			desflurane	2
			Desipramine	2
			Diazepam	2
			Diazinon	2
			dibutylnitrosamine	2
			dichlorfop-methyl	2
			Dicofol	2
			Diflunisal	2
			Digoxin	2
			Dihydralazine	2
			Diltiazem	2
			Dimethylformamide	2
			Diosmin	2
			Diphenhydramine	2
			dronedarone	2
			Drugs, Chinese Herbal	2
			Dydrogesterone	2
			efavirenz	2
			entecavir	2
			Environmental Pollutants	2
			Ephedrine	2
			Epirubicin	2
			erlotinib	2
			Estradiol Congeners	2
			Estramustine	2
			Ethinyl Estradiol-Norgestrel Combination	2
			Ethionamide	2
			ethyl tert-butyl ether	2
			Ethylnitrosourea	2
			everolimus	2
			ezetimibe, simvastatin drug combination	2
			Fenbendazole	2
			fialuridine	2
			Flecainide	2
			fludarabine	2
			fluindione	2
			Fluoxymesterone	2
			Flurazepam	2
			fosfestrol	2
			Fosinopril	2
			fumonisin B1	2
			Gasoline	2
			gatifloxacin	2
			Gliclazide	2
			glimepiride	2
			Glu-P-2	2
			Glucocorticoids	2
			Goserelin	2
			Halogenated Diphenyl Ethers	2
			Hepatitis B Core Antigens	2
			Histamine	2
			Hyaluronic Acid	2
			Hydralazine	2
			Hydrocarbons, Chlorinated	2
			Hydrochloric Acid	2
			Hydrogen Peroxide	2
			Idarubicin	2
			indole-3-carbinol	2
			Insecticides	2
			Interferon-alpha	2
			iprodione	2
			isoniazid, pyrazinamide, rifampin drug combination	2
			isopentyl alcohol	2
			Isotretinoin	2
			Ketoprofen	2
			kojic acid	2
			Labetalol	2
			lead chloride	2
			lenalidomide	2
			lipokinetix	2
			lipopolysaccharide, E coli O55-B5	2
			Lomustine	2
			Lovastatin	2
			Malathion	2
			Malondialdehyde	2
			mancozeb	2
			Medroxyprogesterone Acetate	2
			menthofuran	2
			Mequindox	2
			Mestranol	2
			Methadone	2
			Methoxsalen	2
			methyl(acetoxymethyl)nitrosamine	2
			Methyldimethylaminoazobenzene	2
			Methylene Chloride	2
			Metoprolol	2
			microcystin	2
			Microcystins	2
			mirtazapine	2
			Monocrotophos	2
			N-nitrosobutylurea	2
			N-vinyl-2-pyrrolidinone	2
			Nafcillin	2
			naphthalene	2
			Nelfinavir	2
			nickel sulfate	2
			nitromethane	2
			Nizatidine	2
			ochratoxin A	2
			octamethylcyclotetrasiloxane	2
			Oleic Acid	2
			oxadiazon	2
			oxcarbazepine	2
			p-Dimethylaminoazobenzene	2
			Paclitaxel	2
			pantoprazole	2
			PCB 180	2
			peginterferon alfa-2a	2
			Penicillin G	2
			Penicillins	2
			perfluorobutyric acid	2
			perfluorohexanesulfonic acid	2
			Perhexiline	2
			Peroxisome Proliferators	2
			Perphenazine	2
			Plethoryl	2
			polycyclic aromatic hydrocarbons-DNA adduct	2
			Pravastatin	2
			precocene I	2
			Prochlorperazine	2
			Propafenone	2
			propylene dichloride	2
			propylene glycol mono-t-butyl ether	2
			Pyrazoles	2
			pyromeconic acid	2
			Quinine	2
			Ramipril	2
			risedronic acid	2
			Ritodrine	2
			rofecoxib	2
			Scopolamine Hydrobromide	2
			Selenium	2
			Sodium Fluoride	2
			Sodium Oxybate	2
			Stanozolol	2
			stronger neominophagen C	2
			sultamicillin	2
			systhane	2
			telithromycin	2
			Terfenadine	2
			tetrabromobisphenol A	2
			Tetradecanoylphorbol Acetate	2
			tetrathiomolybdate	2
			thiamethoxam	2
			Thorium Dioxide	2
			tipranavir	2
			Tolazamide	2
			tolcapone	2
			Toremifene	2
			trichloromethyl free radical	2
			Trimethoprim	2
			Trinitrotoluene	2
			triptolide	2
			tris(2,3-dibromopropyl)phosphate	2
			Urethane	2
			venlafaxine	2
			Verapamil	2
			vinyl carbamate epoxide	2
			Zalcitabine	2
			zileuton	2
			Zimeldine	2
			1-(2-hydroxyethyl)-1-nitrosourea	1
			1-(5-(4-chlorophenyl)-4-(4-pyridinyl)-1H-pyrazol-3-yl)-4-methylpiperazine	1
			1-amino-2-methylanthraquinone	1
			1-amino-2,4-dibromoanthraquinone	1
			1-aminobenzotriazole	1
			1-bromopropane	1
			1-hydroxymethylpyrene	1
			1-nitronaphthalene	1
			1-nitrosopyrene	1
			1-phenylazo-2-naphthol	1
			1,1-dichloroethane	1
			1,1,1,2-tetrafluoro-2-chloroethane	1
			1,1,2-trichloroethane	1
			1,1,2,2-tetrachloroethane	1
			1,2-dibromobenzene	1
			1,2-dichloroethylene	1
			1,2,3,4,5,6-hexachloronaphthalene	1
			1,2,4-tribromobenzene	1
			1,2,5,6-dibenzanthracene	1
			1,3-dichlorobenzene	1
			1,3-dinitropyrene	1
			1,4-bis(aminocyclohexyl)methane	1
			1,4-dioxane	1
			1,6-dinitropyrene	1
			1,8-dinitropyrene	1
			1'-(hydroxymethyl)eugenol	1
			1'-acetoxyestragole	1
			1'-acetoxysafrole	1
			1'-hydroxysafrole	1
			13,14-dihydro-15-ketoprostaglandin D2	1
			17-alpha-hydroxy-progesterone caproate	1
			19-norandrostenolone 17-cyclohexylpropionate	1
			2-(S-glutathionyl)hydroquinone	1
			2-amino-3-methyl-9H-pyrido(2,3-b)indole	1
			2-amino-4,6-dinitrotoluene	1
			2-amino-9H-pyrido(2,3-b)indole	1
			2-aminoanthraquinone	1
			2-chloro-4-nitroaniline	1
			2-dichlorobenzene	1
			2-hydroxybutyric acid	1
			2-methyl-c-5-(4-(5-methyl-2-(4-methylphenyl)-4-oxazolyl)butyl)-1,3-dioxane-r-2-carboxylic acid	1
			2-naphthylisothiocyanate	1
			2-nitropropane	1
			2-xylene	1
			2,2-bis(bromomethyl)-1,3-propanediol	1
			2,2-dichloro-12-(p-chlorophenyl)-dodecanoic acid	1
			2,2,4-trimethylpentane	1
			2,2',3',4,4',5-hexachlorobiphenyl	1
			2,3,3',4,4'-pentachlorobiphenyl	1
			2,3,4,5,6-pentachlorocyclohexene	1
			2,3,4,7,8-pentachlorodibenzofuran	1
			2,3,7,8-tetrachlorodibenzofuran	1
			2,4-Dinitrophenol	1
			2,4-xylidine	1
			2,4,5,2',4',5'-hexabromobiphenyl	1
			2,4,6-trihydroxyacetophenone	1
			2,5-hexanedione	1
			2,6-dichloro-4-nitrophenol	1
			2,6-xylidine	1
			3-(3,5-dichlorophenyl)-2,4-thiazolidinedione	1
			3-aminobenzamide	1
			3-cresol	1
			3-Hydroxybutyric Acid	1
			3-methylnitrosaminopropionaldehyde	1
			3-nitroso-2-oxazolidone	1
			3-nitrotoluene	1
			3,4,3',4'-tetrachlorobiphenyl	1
			3,4,5,3',4',5'-hexachlorobiphenyl	1
			3,5,5-trimethylhexanoylferrocene	1
			3',5'-dimethylacetaminophen	1
			4-(2-(2-hydroxycyclohexylamino)benzothiazol-6-yloxy)pyridine-2-carboxylic acid methylamide	1
			4-(4'-chlorobenzyloxy)benzyl nicotinate	1
			4-(hexadecylamino)benzoic acid	1
			4-amino-2,6-dinitrotoluene	1
			4-chloro-2-nitroaniline	1
			4-chloro-N-((4-(1,1-dimethylethyl)phenyl)methyl)-3-ethyl-1-methyl-1H-pyrazole-5-carboxamide	1
			4-hydroxy-2-nonenal	1
			4-hydroxycyclophosphamide	1
			4-methylthioamphetamine	1
			4-nitropyrene	1
			4-nitrotoluene	1
			4-oxo-2-nonenal	1
			4,4'-thiodianiline	1
			5-methoxypsoralen	1
			5-methylchrysene	1
			5-methylnicotinamide	1
			5-nitroacenaphthene	1
			5-sulfooxymethylfurfural	1
			6-nitrobenzo(a)pyrene	1
			7-chlorobenz(a)anthracene	1
			7-nitrobenzanthracene	1
			7H-dibenzo(c,g)carbazole	1
			8-2 fluorotelomer alcohol	1
			8-epi-prostaglandin F2alpha	1
			9-(4'-aminophenyl)-9H-pyrido(3,4-b)indole	1
			A 771726	1
			abamectin	1
			ABVD protocol	1
			Acenocoumarol	1
			Acetaldehyde	1
			acetochlor	1
			Acetohexamide	1
			Acetone	1
			acetylhydrazine	1
			Acrylamide	1
			Acrylonitrile	1
			Acticoat	1
			Acyclovir	1
			acylcarnitine	1
			Adenine	1
			Adenosine	1
			Adenosine Triphosphate	1
			aflatoxin-B1-N7-guanine	1
			alatrofloxacin	1
			alcoholic prolamine solution	1
			Aldrin	1
			Alendronate	1
			alitretinoin	1
			Allopurinol	1
			allyl chloride	1
			Allylisopropylacetamide	1
			alosetron	1
			alpha-naphthyl isocyanate	1
			alpidem	1
			Alprazolam	1
			aluminum phosphide	1
			alverine	1
			Amanitins	1
			ametryne	1
			amineptin	1
			Aminolevulinic Acid	1
			Aminopterin	1
			Aminopyrine	1
			Aminosalicylic Acids	1
			Ammonia	1
			Amodiaquine	1
			Amoxapine	1
			amphotericin B, deoxycholate drug combination	1
			Amsacrine	1
			anandamide	1
			Androstanes	1
			angelicin	1
			anidulafungin	1
			anthranilic acid	1
			Anthraquinones	1
			Anti-Bacterial Agents	1
			Anti-HIV Agents	1
			Anti-Inflammatory Agents, Non-Steroidal	1
			Anticoagulants	1
			Antimony Sodium Gluconate	1
			Antithyroid Agents	1
			Apigenin	1
			Aprindine	1
			Aroclor 1016	1
			aroclor 1242	1
			arsenic disulfide	1
			artemisinine	1
			aspirin, caffeine, salicylamide drug combination	1
			aspirin, codeine drug combination	1
			atazanavir	1
			Atenolol	1
			atomoxetine	1
			Atovaquone	1
			Atropine	1
			Auranofin	1
			Aurothioglucose	1
			axitinib	1
			Aza Compounds	1
			azoxyethane	1
			Baclofen	1
			BCG Vaccine	1
			bemitradine	1
			benazepril	1
			benzo(c)phenanthrene	1
			Benzodiazepines	1
			benzofuran	1
			benzophenone	1
			Benzopyrenes	1
			Benztropine	1
			benzyl acetate	1
			beta Carotene	1
			Bile Acids and Salts	1
			BIRB 796	1
			bis(2-chloro-1-methylethyl) ether	1
			bis(2-ethylhexyl) 2,3,4,5-tetrabromophthalate	1
			bis(2,3-dibromopropyl)phosphate	1
			Bleomycin	1
			boldenone	1
			bortezomib	1
			bosentan	1
			bromfenvinphos	1
			Bromkal 70	1
			bromobenzene	1
			Bromocriptine	1
			Bromotrichloromethane	1
			BUCY-2 protocol	1
			Butadienes	1
			buthiopurine	1
			Butylated Hydroxyanisole	1
			Butylhydroxybutylnitrosamine	1
			C.I. Acid Red 114	1
			Cacodylic Acid	1
			Cadmium	1
			Calcimycin	1
			candesartan	1
			Carbaryl	1
			carbazole	1
			carboxyethylphosphoramide mustard	1
			Carnitine	1
			CB 3717	1
			CBV protocol	1
			Cefaclor	1
			Cefadroxil	1
			Cefotiam	1
			cefprozil	1
			Cephaloridine	1
			Cephalothin	1
			ceric oxide	1
			cerivastatin	1
			cerous chloride	1
			Cetirizine	1
			Chloramphenicol	1
			Chlordiazepoxide	1
			chlorhexidine gluconate	1
			Chlormezanone	1
			chloroacetaldehyde	1
			chloroacetonitrile	1
			chlorobenzene	1
			chloroquine diphosphate	1
			Chlorpyrifos	1
			Chlortetracycline	1
			Chlorthalidone	1
			ChlVPP protocol	1
			Cholesterol, Dietary	1
			Cholesterol, HDL	1
			chromium hexavalent ion	1
			chromium trioxide	1
			chromium tripicolinate	1
			chrysene	1
			cilastatin, imipenem drug combination	1
			cinnamyl anthranilate	1
			Cinnarizine	1
			Cisapride	1
			Clavulanic Acid	1
			Clomipramine	1
			clopidogrel	1
			clorophene	1
			clotiazepam	1
			Clotrimazole	1
			Coal	1
			Cod Liver Oil	1
			Contraceptive Agents	1
			Contraceptive Agents, Female	1
			Contraceptives, Oral, Hormonal	1
			Contraceptives, Oral, Sequential	1
			Contraceptives, Oral, Synthetic	1
			Copper Sulfate	1
			CP 31398	1
			Crack Cocaine	1
			Creatine	1
			cresol	1
			cumene hydroperoxide	1
			Cycloheximide	1
			cyclonite	1
			Cycloserine	1
			cylindrospermopsin	1
			Cyproheptadine	1
			Cysteamine	1
			Cystine	1
			dasatinib	1
			dauricine	1
			decabromobiphenyl ether	1
			decitabine	1
			Dehydroepiandrosterone Sulfate	1
			delta-hexachlorocyclohexane	1
			Deoxyguanosine	1
			Desogestrel	1
			Desoximetasone	1
			Desoxycorticosterone	1
			detajmium	1
			dexchlorpheniramine	1
			Dextromethorphan	1
			di-(4-aminophenyl)ether	1
			dibenzo(a,h)pyrene	1
			dibenzo(a,i)pyrene	1
			dibenzo(a,l)pyrene	1
			dibenzothiophene	1
			Dicarbethoxydihydrocollidine	1
			Dicarboxylic Acids	1
			Dichlorodiphenyl Dichloroethylene	1
			Dichloroethylenes	1
			Dichlorvos	1
			Dicloxacillin	1
			Dicumarol	1
			Dietary Sucrose	1
			diethanolamine	1
			diethyl maleate	1
			diethylene glycol	1
			Diethylpropion	1
			diethylstilbestrol monophosphate	1
			diethylthiourea	1
			difebarbamate	1
			diheptyl phthalate	1
			diisodecyl phthalate	1
			dimethenamid	1
			dimethyl mercury	1
			Dimethyl Sulfoxide	1
			dimethylacetamide	1
			Diquat	1
			direct black 3	1
			Ditiocarb	1
			Diuretics	1
			donepezil	1
			doxylamine succinate	1
			drotaverin	1
			droxicam	1
			duloxetine	1
			enilconazole	1
			Enoxacin	1
			entacapone	1
			epigallocatechin gallate	1
			epoxiconazole	1
			Epoxy Compounds	1
			Erythromycin	1
			Erythromycin Estolate	1
			Erythromycin Ethylsuccinate	1
			estradiol valerate	1
			Estrogens, Conjugated (USP)	1
			ethenzamide	1
			ethofenprox	1
			Ethosuximide	1
			Ethoxyquin	1
			Ethylene Dibromide	1
			ethylene dichloride	1
			Ethylene Glycol	1
			Ethylenethiourea	1
			ethylphenylhydantoin	1
			Etodolac	1
			exifone	1
			F2-Isoprostanes	1
			Fatty Acids	1
			febarbamate	1
			felbamate	1
			fenarimol	1
			fenbuconazole	1
			Fenfluramine	1
			Fenretinide	1
			fenvalerate	1
			ferric chloride	1
			Fibric Acids	1
			Ficusin	1
			Finasteride	1
			Firemaster BP-6	1
			Fish Oils	1
			Flucytosine	1
			fludioxonil	1
			Flupenthixol	1
			flupirtine	1
			Flurbiprofen	1
			fomesafen	1
			Formaldehyde	1
			Fosfomycin	1
			Fu-CF protocol	1
			gallium arsenide	1
			Ganciclovir	1
			GDC-0152	1
			gefitinib	1
			geldanamycin	1
			gemcitabine	1
			gemtuzumab	1
			Gentamicins	1
			glycidol	1
			Glycochenodeoxycholic Acid	1
			glycolaldehyde	1
			Gonadotropin-Releasing Hormone	1
			Guanidines	1
			gum mastic	1
			GW0742	1
			Harmaline	1
			Harmine	1
			HCV 796	1
			Hepatitis B Antigens	1
			Hepatitis B Vaccines	1
			heptacarboxylic porphyrin	1
			Heptachlor	1
			Heptachlor Epoxide	1
			hexabromobenzene	1
			hexachlorobutadiene	1
			hexestrol bis(diethylaminoethyl ether)	1
			Hycanthone	1
			hydroquinidine	1
			Hydroxychloroquine	1
			hydroxyflutamide	1
			Hydroxyl Radical	1
			Hydroxymethylglutaryl-CoA Reductase Inhibitors	1
			ibufenac	1
			imidacloprid	1
			IMM 125	1
			imperatorin	1
			Indapamide	1
			Indocyanine Green	1
			Indoles	1
			Iopamidol	1
			Iproniazid	1
			irbesartan	1
			isaxonine	1
			isoimperatorin	1
			isoline	1
			isophorone	1
			isoprene	1
			isopropyl 4,4'-dibromobenzilate	1
			isoprostane F2alpha III	1
			Isosorbide	1
			isoxaflutole	1
			kebuzone	1
			Ketolides	1
			Ketotifen	1
			Lactic Acid	1
			lactofen	1
			lansoprazole	1
			lathosterol	1
			Lead	1
			lead acetate	1
			lead nitrate	1
			Leukotriene B4	1
			Leuprolide	1
			Levamisole	1
			limonene	1
			Lincomycin	1
			Linoleic Acid	1
			Linoleic Acids, Conjugated	1
			Lipids	1
			lipopolysaccharide, Escherichia coli 0111 B4	1
			liposomal amphotericin B	1
			lipoteichoic acid	1
			Lithium	1
			Lithium Carbonate	1
			Liver Glycogen	1
			Losartan	1
			lumiracoxib	1
			Lynestrenol	1
			malachite green	1
			Maloprim	1
			Maneb	1
			manganese chloride	1
			Maprotiline	1
			mecobalamin	1
			Mefenamic Acid	1
			Melatonin	1
			meloxicam	1
			Memantine	1
			Menthol	1
			mercuric oxide	1
			Mesalamine	1
			Metals, Heavy	1
			metanil yellow	1
			Methamphetamine	1
			methenolone enanthate	1
			Methionine Sulfoximine	1
			Methoxychlor	1
			methyl iodide	1
			methyl isobutyl ketone	1
			Methyl n-Butyl Ketone	1
			methyl tert-butyl ether	1
			methylamphotericin B	1
			Methylazoxymethanol Acetate	1
			Methylenebis(chloroaniline)	1
			methylethylnitrosamine	1
			Methylmercury Compounds	1
			Metyrapone	1
			Mevinphos	1
			Mexiletine	1
			Mibefradil	1
			micafungin	1
			Michler's ketone	1
			Miconazole	1
			mitometh	1
			Mitomycin	1
			Mitotane	1
			Mitoxantrone	1
			modafinil	1
			Monoamine Oxidase Inhibitors	1
			monomethylarsonic acid	1
			montelukast	1
			Moxalactam	1
			muraglitazar	1
			musk xylene	1
			N-(2-hydroxyethyl)retinamide	1
			N-acetyl-4-benzoquinoneimine	1
			N,N-dimethyl-4-(6-benzothiazolylazo)aniline	1
			N'-nitrosonornicotine	1
			Nalidixic Acid	1
			nandrolone phenpropionate	1
			Nanotubes, Carbon	1
			Niacinamide	1
			Nickel	1
			nickel chloride	1
			Niflumic Acid	1
			nithiazide	1
			nitrobenzene	1
			Nitrosamines	1
			nodularin	1
			nomilin	1
			Noracycline	1
			Norepinephrine	1
			norethindrone-4 beta,5 beta-epoxide	1
			Norfloxacin	1
			o-Aminoazotoluene	1
			o-Phthalaldehyde	1
			octabromobiphenyl	1
			Octreotide	1
			oltipraz	1
			Ondansetron	1
			Orphenadrine	1
			OT 7100	1
			Oxacillin	1
			oxaliplatin	1
			Oxandrolone	1
			oxcarbamazepine	1
			oxfendazole	1
			Oxidants	1
			oxyfluorofen	1
			Oxygen	1
			Oxyphenbutazone	1
			Oxyphenisatin Acetate	1
			Oxytetracycline	1
			Ozone	1
			paclobutrazol	1
			pantogab	1
			Paraquat	1
			peginterferon alfa-2b	1
			pentachlorobenzene	1
			perfluorobutanesulfonic acid	1
			Pesticides	1
			phenanthrene	1
			Phenazopyridine	1
			Phenindione	1
			pheniprazine	1
			phenobarbital quinidine	1
			phenylmethylpyrazolone	1
			Phorate	1
			photomirex	1
			Phytol	1
			pimagedine	1
			Piperacillin	1
			pirarubicin	1
			pirinixil	1
			polyestradiol phosphate	1
			Polysorbates	1
			Porphyrins	1
			potassium chromate(VI)	1
			Potassium Dichromate	1
			Potassium Permanganate	1
			Praziquantel	1
			precocene II	1
			Pregnenolone Carbonitrile	1
			Proadifen	1
			Procainamide	1
			procymidone	1
			Progesterone Congeners	1
			Progestins	1
			Proguanil	1
			proligestone	1
			PROMACE-CytaBOM protocol	1
			Propylene Glycol	1
			Propylene Glycols	1
			Protoporphyrins	1
			Puromycin Aminonucleoside	1
			Putrescine	1
			pyrazinobutazone	1
			pyrazole	1
			pyrazolone	1
			pyrene	1
			pyridine	1
			Pyrogallol	1
			Pyruvaldehyde	1
			quinoline	1
			Reactive Oxygen Species	1
			rentiapril	1
			Reserpine	1
			Retinaldehyde	1
			retinol acetate	1
			rifaximin	1
			Riluzole	1
			rivastigmine	1
			Rolitetracycline	1
			rosuvastatin	1
			Rotenone	1
			rubratoxins	1
			S-Nitrosothiols	1
			Safflower Oil	1
			safingol	1
			SDZ 51641	1
			SDZ FOX 988	1
			selenomethylselenocysteine	1
			sennomotokounou	1
			Sertraline	1
			Silver	1
			Simazine	1
			Sirolimus	1
			Smoke	1
			sodium arsenate	1
			Sodium Nitrite	1
			Sodium Selenite	1
			Solvents	1
			Spermidine	1
			Sterigmatocystin	1
			Steroids	1
			Styrene	1
			styrene oxide	1
			Sucrose	1
			Sulfamethizole	1
			Sulfapral	1
			Sulfonamides	1
			Sulfonylurea Compounds	1
			sulfoxaflor	1
			sunitinib	1
			Superoxides	1
			suxibuzone	1
			Tacrine	1
			Taurochenodeoxycholic Acid	1
			Taurocholic Acid	1
			Taurolithocholic Acid	1
			Temazepam	1
			tenofovir	1
			tert-Butylhydroperoxide	1
			tesaglitazar	1
			Testosterone	1
			testosterone 17-phenylpropionate	1
			testosterone enanthate	1
			Testosterone Propionate	1
			tetrabrominated diphenyl ether 47	1
			Tetracyclines	1
			Thallium	1
			Thiazolidinediones	1
			thioacetamide-S-oxide	1
			Thiopental	1
			Thiothixene	1
			Thiourea	1
			Thiram	1
			Thymidine	1
			tiaprofenic acid	1
			ticarcillin-clavulanic acid	1
			Ticrynafen	1
			Tilorone	1
			titanium dioxide	1
			tizanidine	1
			Tocainide	1
			Tolmetin	1
			Toximul MP8	1
			trabectedin	1
			Tramadol	1
			Triazolam	1
			tributyltin	1
			tricaprylin	1
			Trichlorfon	1
			tridiphane	1
			Trihexyphenidyl	1
			Triiodothyronine	1
			Trimethadione	1
			trimethylarsine oxide	1
			tris(1,3-dichloro-2-propyl)phosphate	1
			troglitazone sulfate	1
			Troleandomycin	1
			Tunicamycin	1
			turmeric extract	1
			UAB 30	1
			Uroporphyrinogens	1
			Uroporphyrins	1
			VAC protocol	1
			valspodar	1
			Vecuronium Bromide	1
			Vidarabine	1
			vinclozolin	1
			vinorelbine	1
			vinyl bromide	1
			vinyl fluoride	1
			vinylidene chloride	1
			Vitamin K 3	1
			voglibose	1
			wortmannin	1
			WR 242511	1
			ximelagatran	1
			zoledronic acid	1
			zolpidem	1
			zopiclone	1
			Zymosan	1
