# Supplementary material for: A CTD–Pfizer collaboration: manual curation of 88 000 scientific articles text mined for drug–disease and drug–phenotype interactions
Source: Database (Oxford). 2013 Nov 28;2013:bat080. doi: 10.1093/database/bat080 (PMC3842776; doi:10.1093/database/bat080)
Supplement: Supplementary Data [file supp_bat080_SuppFile2.xlsx]

## Sheet: Phen2Disease
Phenotype	Disease	Common Chemical Count	Network Score		retrieved May 8, 2013 (CTD version 13096)
Blood Pressure	Hypertension	326	661.474
Blood Pressure	Hypotension	254	464.822
Heart Rate	Bradycardia	186	407.801
Heart Rate	Tachycardia	172	401.097
Heart Rate	Hypotension	198	377.909
Blood Pressure	Tachycardia	186	376.297
Blood Pressure	Bradycardia	195	356.151
Heart Rate	Hypertension	202	351.424
Apoptosis	Necrosis	245	286.945
Heart Rate	Arrhythmias, Cardiac	139	282.397
Vasodilation	Hypotension	133	269.883
Oxidative Stress	Necrosis	154	259.073
Vasodilation	Hypertension	135	251.504
Blood Pressure	Headache	153	242.016
Cell Proliferation	Necrosis	199	241.866
Blood Pressure	Myocardial Infarction	140	241.122
Blood Pressure	Dizziness	129	239.075
Blood Pressure	Heart Failure	134	233.048
Blood Pressure	Arrhythmias, Cardiac	140	230.47
Apoptosis	Drug-Induced Liver Injury	255	230.23
Vasoconstriction	Hypotension	120	222.37
Blood Pressure	Seizures	211	221.916
Cell Death	Necrosis	143	220.961
Cardiac Output	Hypotension	100	215.542
Blood Pressure	Heart Arrest	105	215.51
Heart Rate	Heart Arrest	94	213.487
Vasodilation	Tachycardia	98	211.774
Oxidative Stress	Drug-Induced Liver Injury	154	210.956
Cardiac Output	Tachycardia	84	205.876
Blood Pressure	Pain	164	204.08
DNA Fragmentation	Necrosis	125	203.479
Lipid Peroxidation	Necrosis	129	200.083
Heart Rate	Tachycardia, Ventricular	94	199.078
Blood Pressure	Myocardial Ischemia	97	194.935
Blood Pressure	Substance Withdrawal Syndrome	128	194.598
Vasoconstriction	Hypertension	118	194.035
Blood Pressure	Tachycardia, Ventricular	103	192.39
Blood Pressure	Nausea	143	192.336
Vasoconstriction	Bradycardia	99	190.774
Heart Rate	Headache	117	190.149
Heart Rate	Heart Failure	105	189.192
Heart Rate	Myocardial Ischemia	85	186.762
Lipid Peroxidation	Drug-Induced Liver Injury	139	186.504
Apoptosis	Drug Toxicity	177	184.913
Heart Rate	Substance Withdrawal Syndrome	109	184.749
Cardiac Output	Hypertension	96	182.777
Heart Rate	Dizziness	96	176.785
Cell Proliferation	Drug-Induced Liver Injury	196	175.636
Vasodilation	Bradycardia	93	173.093
Apoptosis	Edema	159	172.666
Oxidative Stress	Kidney Diseases	121	172.04
Heart Rate	Seizures	157	170.753
Blood Pressure	Cardiomegaly	83	170.376
Vasoconstriction	Tachycardia	86	169.141
Blood Pressure	Ventricular Dysfunction, Left	82	167.644
Heart Rate	Atrioventricular Block	70	164.243
Oxidative Stress	Inflammation	104	164.179
Cell Proliferation	Edema	137	163.65
Apoptosis	Hypotension	188	161.914
Apoptosis	Hypertension	206	161.89
Apoptosis	Acute Kidney Injury	165	161.55
Blood Pressure	Hallucinations	98	161.511
Blood Pressure	Angina Pectoris	78	161.188
Vasodilation	Myocardial Ischemia	66	160.809
Blood Pressure	Atrial Fibrillation	81	160.678
Heart Rate	Ventricular Dysfunction, Left	72	160.458
Vasodilation	Heart Failure	78	157.212
Heart Rate	Myocardial Infarction	96	155.662
Apoptosis	Pain	184	155.455
Apoptosis	Nausea	162	155.38
Cell Proliferation	Drug Toxicity	143	154.961
Apoptosis	Kidney Diseases	179	154.512
Blood Pressure	Ventricular Fibrillation	89	154.316
Stroke Volume	Hypotension	60	154.115
Oxidative Stress	Proteinuria	84	154.037
Cardiac Output	Heart Arrest	58	153.983
Apoptosis	Myocardial Infarction	135	153.229
Cell Proliferation	Hypertension	174	152.991
Cardiac Output	Heart Failure	67	152.98
Heart Rate	Pain	121	152.568
Blood Pressure	Atrioventricular Block	74	152.525
Oxidative Stress	Drug Toxicity	105	151.994
Apoptosis	Renal Insufficiency	131	151.874
Vasodilation	Headache	84	151.867
Apoptosis	Proteinuria	119	149.742
Apoptosis	Anemia	120	149.678
Cardiac Output	Myocardial Ischemia	56	149.371
Heart Rate	Nausea	108	149.366
Blood Pressure	Myoclonus	88	148.851
Apoptosis	Vomiting	150	148.784
Oxidative Stress	Hypertension	123	148.765
Blood Pressure	Hypotension, Orthostatic	76	148.699
Apoptosis	Headache	148	148.498
Heart Rate	Tremor	92	147.712
Cardiac Output	Bradycardia	73	147.608
Apoptosis	Heart Diseases	124	146.356
Vasoconstriction	Myocardial Ischemia	62	144.929
Vasoconstriction	Heart Arrest	63	144.723
Lipid Peroxidation	Kidney Diseases	106	144.1
Cell Proliferation	Nausea	137	143.734
Heart Rate	Atrial Fibrillation	68	143.52
Apoptosis	Fever	129	143.441
Stroke Volume	Tachycardia	51	142.985
Blood Pressure	Drug Toxicity	123	142.68
Vasodilation	Myocardial Infarction	75	142.386
Blood Pressure	Tremor	103	142.082
Blood Pressure	Acute Kidney Injury	122	141.907
Blood Pressure	Renal Insufficiency	102	141.878
Ventricular Function, Left	Heart Failure	52	141.866
Cardiac Output	Ventricular Dysfunction, Left	51	141.604
Heart Rate	Angina Pectoris	65	141.537
Vasodilation	Arrhythmias, Cardiac	76	140.338
Oxidative Stress	Nervous System Diseases	82	140.301
Apoptosis	Diarrhea	124	139.317
Stroke Volume	Heart Arrest	43	138.732
Vasodilation	Heart Arrest	61	138.571
Cell Proliferation	Headache	126	138.461
Blood Pressure	Proteinuria	93	138.425
Ventricular Function, Left	Ventricular Dysfunction, Left	42	136.34
Blood Pressure	Necrosis	134	136.33
Cardiac Output	Headache	68	136.25
Apoptosis	Nervous System Diseases	118	136.015
Ventricular Function, Left	Hypotension	60	135.416
Oxidative Stress	Acute Kidney Injury	98	135.218
Apoptosis	Peripheral Nervous System Diseases	104	134.864
Vasodilation	Angina Pectoris	54	134.718
Cell Cycle	Necrosis	103	134.39
Stroke Volume	Hypertension	58	134.128
Blood Pressure	Drug-Induced Liver Injury	153	133.902
Ventricular Function, Left	Tachycardia	52	133.824
Cardiac Output	Arrhythmias, Cardiac	64	133.544
Blood Pressure	Chest Pain	66	133.102
Ventricular Function, Left	Hypertension	62	132.292
Blood Pressure	Depressive Disorder	93	131.523
Apoptosis	Gastrointestinal Diseases	100	131.273
Oxidative Stress	Renal Insufficiency	82	131.248
Apoptosis	Cholestasis	110	131
Oxygen Consumption	Heart Arrest	50	130.874
Blood Pressure	Hypertrophy, Left Ventricular	54	130.654
Blood Pressure	Syncope	65	130.427
Oxygen Consumption	Hypotension	71	130.01
Glomerular Filtration Rate	Hypertension	61	129.732
Blood Pressure	Delirium	74	129.403
Vasoconstriction	Tachycardia, Ventricular	61	129.285
Heart Rate	Hallucinations	76	129.088
Oxygen Consumption	Tachycardia	60	129.007
Cell Cycle	Drug-Induced Liver Injury	114	129.006
Oxidative Stress	Fever	82	128.899
Cell Death	Drug-Induced Liver Injury	122	128.887
Blood Pressure	Edema	109	128.862
Membrane Potential, Mitochondrial	Necrosis	78	128.847
Heart Rate	Syncope	58	128.148
Blood Pressure	Vomiting	110	128.077
Cardiac Output	Myocardial Infarction	61	127.619
Natriuresis	Hypertension	62	127.104
Vasoconstriction	Arrhythmias, Cardiac	72	127.039
Blood Pressure	Hyperalgesia	107	126.894
Stroke Volume	Myocardial Ischemia	40	126.845
Heart Rate	Myoclonus	71	126.789
Oxidative Stress	Myocardial Infarction	82	126.627
Oxidative Stress	Heart Diseases	78	126.614
Apoptosis	Heart Failure	119	126.234
Lipid Peroxidation	Acute Kidney Injury	91	126.163
Blood Pressure	Apnea	60	125.907
Lipid Peroxidation	Drug Toxicity	91	125.063
Heart Rate	Long QT Syndrome	64	124.839
Cell Proliferation	Hypotension	145	124.561
Apoptosis	Fatigue	96	124.454
DNA Fragmentation	Drug Toxicity	87	124.18
Cell Proliferation	Pain	144	123.544
Cell Death	Drug Toxicity	95	123.497
Vasoconstriction	Hyperalgesia	74	123.077
Cell Proliferation	Acute Kidney Injury	127	123.065
Cell Proliferation	Myocardial Infarction	107	122.781
Oxidative Stress	Cognition Disorders	71	122.749
Heart Rate	Ventricular Fibrillation	69	122.686
Blood Pressure	Cardiovascular Diseases	78	122.599
Blood Pressure	Postoperative Complications	66	122.046
Apoptosis	Cardiomyopathies	100	121.534
Cell Proliferation	Anemia	96	121.28
Cell Death	Nervous System Diseases	76	120.781
Cell Proliferation	Kidney Diseases	139	120.607
Heart Rate	Chest Pain	56	120.549
Apoptosis	Inflammation	135	120.401
Blood Pressure	Angioedema	69	120.16
Lipid Peroxidation	Hypertension	106	120.125
Cell Cycle	Drug Toxicity	88	119.884
Oxygen Consumption	Arrhythmias, Cardiac	57	119.826
Blood Pressure	Heart Diseases	90	119.722
Apoptosis	Seizures	215	119.716
DNA Fragmentation	Drug-Induced Liver Injury	106	119.637
Apoptosis	Prostatic Neoplasms	93	119.636
Vasodilation	Dizziness	63	119.469
Lipid Peroxidation	Heart Diseases	73	119.459
Apoptosis	Thrombocytopenia	100	119.166
Cell Proliferation	Fever	104	118.97
Apoptosis	Liver Diseases	102	118.779
Apoptosis	Arrhythmias, Cardiac	123	118.615
Heart Rate	Hyperalgesia	89	118.505
Cell Cycle	Nausea	87	118.449
Cell Proliferation	Vomiting	118	118.44
Vasoconstriction	Headache	73	118.31
Cell Proliferation	Cholestasis	93	118.252
Cell Proliferation	Diarrhea	101	117.769
Oxidative Stress	Peripheral Nervous System Diseases	67	117.418
Heart Rate	Heart Block	48	117.38
Cell Cycle	Prostatic Neoplasms	62	117.35
Heart Rate	Apnea	52	117.337
Oxidative Stress	Hypotension	101	117.16
Heart Rate	Hypotension, Orthostatic	59	117.096
Cardiac Output	Angina Pectoris	44	117.045
Vasodilation	Tachycardia, Ventricular	57	116.965
Blood Pressure	Pulmonary Edema	66	116.964
Oxidative Stress	Memory Disorders	72	116.806
Heart Rate	Delirium	62	116.799
Heart Rate	Respiratory Insufficiency	59	116.626
Apoptosis	Neoplasms	115	116.605
Cell Proliferation	Heart Diseases	98	116.316
Heart Rate	Cardiomegaly	59	115.698
Ventricular Function, Left	Heart Arrest	40	115.585
Oxidative Stress	Headache	85	115.543
DNA Damage	Necrosis	63	115.392
Cell Death	Nausea	91	115.071
Stroke Volume	Bradycardia	47	114.92
Blood Pressure	Brain Ischemia	60	114.588
Lipid Peroxidation	Inflammation	82	114.339
Oxidative Stress	Nerve Degeneration	70	114.304
Apoptosis	Hyperalgesia	129	114.079
Cell Proliferation	Breast Neoplasms	107	113.678
Glomerular Filtration Rate	Hypotension	54	113.55
Oxidative Stress	Seizures	123	113.517
Oxidative Stress	Liver Diseases	68	113.262
Heart Rate	Heart Diseases	76	113.106
Cell Cycle	Breast Neoplasms	76	113.012
Cell Proliferation	Neoplasms	100	112.961
Apoptosis	Hepatitis	89	112.899
DNA Fragmentation	Nausea	82	112.533
Apoptosis	Bradycardia	135	112.53
Vasoconstriction	Heart Failure	64	112.462
Cell Death	Pain	100	112.335
Heart Rate	Torsades de Pointes	60	112.289
Oxidative Stress	Cardiovascular Diseases	63	111.873
DNA Fragmentation	Vomiting	78	111.481
Blood Pressure	Hypokalemia	69	111.477
Blood Pressure	Hypertension, Pulmonary	56	111.443
Vasoconstriction	Ventricular Dysfunction, Left	49	111.438
Oxygen Consumption	Hypertension	69	111.437
Cell Cycle	Anemia	67	111.337
Cell Proliferation	Proteinuria	91	111.318
Heart Rate	Depressive Disorder	74	111.308
Vasoconstriction	Myocardial Infarction	65	111.172
Lipid Peroxidation	Proteinuria	67	110.932
Stroke Volume	Heart Failure	42	110.882
Oxidative Stress	Nausea	88	110.864
Cell Death	Heart Diseases	73	110.625
Oxidative Stress	Brain Diseases	63	110.563
Blood Pressure	Respiratory Insufficiency	64	110.453
Organ Size	Cardiomegaly	36	110.417
Cell Cycle	Kidney Diseases	91	110.38
Blood Pressure	Coma	70	110.322
Cell Death	Kidney Diseases	97	110.281
Vasodilation	Hyperalgesia	69	110.192
DNA Fragmentation	Acute Kidney Injury	81	110.052
Ventricular Function, Left	Myocardial Infarction	45	110.009
Heart Rate	Drug Toxicity	92	109.715
Vasodilation	Hyperemia	41	109.509
Oxidative Stress	Fibrosis	55	109.321
Cell Cycle	Diarrhea	70	109.224
Cardiac Output	Dizziness	52	109.177
Blood Pressure	Hyperemia	52	108.877
DNA Fragmentation	Peripheral Nervous System Diseases	60	108.87
Oxidative Stress	Movement Disorders	65	108.605
Cell Death	Brain Diseases	63	108.55
Cell Proliferation	Gastrointestinal Diseases	81	108.42
Blood Pressure	Pain, Postoperative	56	108.075
Cell Proliferation	Prostatic Neoplasms	79	108.068
Cell Proliferation	Nervous System Diseases	93	107.683
Cell Cycle	Pancreatic Neoplasms	47	107.383
Vasoconstriction	Atrioventricular Block	46	107.374
Cell Proliferation	Heart Failure	97	107.332
Ventricular Function, Left	Bradycardia	48	107.24
Blood Pressure	Erectile Dysfunction	59	107.224
Vasoconstriction	Necrosis	80	107.185
Blood Pressure	Fibrosis	63	107.012
Blood Pressure	Confusion	70	107.003
Vasodilation	Atrial Fibrillation	48	106.895
Vasoconstriction	Seizures	97	106.432
Blood Pressure	Anxiety Disorders	69	106.338
Vasodilation	Brain Ischemia	44	106.206
DNA Fragmentation	Pain	88	106.143
Vasoconstriction	Ventricular Fibrillation	53	106.018
Oxidative Stress	Edema	81	106.017
Cell Proliferation	Fatigue	79	105.951
Vasodilation	Pain	79	105.951
Glomerular Filtration Rate	Heart Failure	43	105.911
Cell Death	Acute Kidney Injury	87	105.785
Cardiac Output	Tachycardia, Ventricular	47	105.636
Apoptosis	Hemorrhage	90	105.584
DNA Fragmentation	Fever	68	105.431
Blood Pressure	Cognition Disorders	77	105.407
Cell Proliferation	Neoplasm Metastasis	67	105.391
Apoptosis	Nerve Degeneration	99	105.38
Heart Rate	Postoperative Complications	54	105.259
Heart Rate	Catalepsy	83	105.208
Vasodilation	Ventricular Dysfunction, Left	47	105.203
Cell Cycle	Edema	77	105.202
Ventricular Function, Left	Myocardial Ischemia	37	105.061
Lipid Peroxidation	Liver Diseases	63	104.998
Cell Cycle	Gastrointestinal Diseases	59	104.86
Heart Rate	Hyperemia	46	104.793
Heart Rate	Vomiting	85	104.615
Apoptosis	Tachycardia	117	104.568
Blood Pressure	Ventricular Premature Complexes	48	104.535
Heart Rate	Hypertrophy, Left Ventricular	43	104.37
Blood Pressure	Hypertension, Renal	36	104.351
Oxidative Stress	Fatty Liver	57	104.299
Glomerular Filtration Rate	Headache	46	104.25
Apoptosis	Muscular Diseases	94	104.173
Blood Pressure	Stroke	61	104.156
Blood Pressure	Catalepsy	96	103.946
Cell Cycle	Thrombocytopenia	61	103.859
Oxidative Stress	Gastrointestinal Diseases	61	103.852
Apoptosis	Neutropenia	84	103.807
Oxidative Stress	Weight Loss	60	103.777
Apoptosis	Brain Diseases	88	103.704
Blood Pressure	Coronary Vasospasm	47	103.525
Apoptosis	Dizziness	101	103.522
Vasodilation	Seizures	95	103.482
Vasodilation	Necrosis	78	103.48
DNA Fragmentation	Edema	74	103.47
Cell Death	Edema	81	103.47
Blood Pressure	Fatigue	71	103.468
Blood Pressure	Bipolar Disorder	67	103.39
Cell Proliferation	Cardiomyopathies	82	103.352
Cell Death	Headache	81	103.284
DNA Fragmentation	Kidney Diseases	85	103.248
Cell Death	Hypertension	104	103.238
Apoptosis	Colonic Neoplasms	73	103.118
Cell Cycle	Vomiting	77	103.1
Lipid Peroxidation	Renal Insufficiency	69	103.064
Oxidative Stress	Prenatal Exposure Delayed Effects	61	102.945
Oxygen Consumption	Myocardial Ischemia	42	102.937
DNA Fragmentation	Hyperalgesia	73	102.689
Organ Size	Hypertension	53	102.53
DNA Fragmentation	Inflammation	74	102.284
Vasoconstriction	Pain	78	102.266
Cell Proliferation	Liver Diseases	84	102.2
Cell Proliferation	Renal Insufficiency	95	102.145
Apoptosis	Cognition Disorders	94	102.12
Blood Pressure	Muscular Diseases	75	102.107
Apoptosis	Fibrosis	74	102.099
Heart Rate	Ventricular Premature Complexes	43	102.092
Apoptosis	Angioedema	76	102.024
Apoptosis	Exanthema	85	101.833
Blood Pressure	Drug Overdose	59	101.824
Cell Proliferation	Inflammation	109	101.777
Cell Proliferation	Thrombocytopenia	82	101.504
Cell Cycle	Proteinuria	63	101.504
Cell Cycle	Peripheral Nervous System Diseases	59	101.436
Stroke Volume	Arrhythmias, Cardiac	41	101.357
Glomerular Filtration Rate	Acute Kidney Injury	47	101.314
Apoptosis	Dyspnea	73	101.28
Heart Rate	Erectile Dysfunction	51	101.254
Lipid Peroxidation	Fibrosis	51	101.226
Lipid Peroxidation	Fever	69	101.157
Oxidative Stress	Cardiomyopathies	62	101.101
Apoptosis	Myocardial Ischemia	81	101.081
Vasoconstriction	Chest Pain	43	101.075
Blood Pressure	Fever	86	101.013
Lipid Peroxidation	Edema	76	100.856
Apoptosis	Breast Neoplasms	115	100.777
DNA Fragmentation	Nervous System Diseases	63	100.71
DNA Fragmentation	Proteinuria	61	100.671
Vasodilation	Edema	66	100.487
Cell Proliferation	Muscular Diseases	82	100.42
Vasodilation	Reperfusion Injury	41	100.413
Blood Pressure	Heart Block	48	100.407
Cell Death	Fever	72	100.378
Oxidative Stress	Pain	93	100.245
Blood Pressure	Status Epilepticus	65	100.04
Heart Rate	Bipolar Disorder	58	99.8636
Apoptosis	Neoplasm Metastasis	72	99.8626
Cell Death	Renal Insufficiency	71	99.8561
Cell Cycle	Neoplasms	67	99.5749
Apoptosis	Drug Hypersensitivity	93	99.5534
Ventricular Function, Left	Arrhythmias, Cardiac	43	99.5188
DNA Fragmentation	Anemia	61	99.5111
Blood Pressure	Sleep Disorders	54	99.2566
Apoptosis	Memory Disorders	98	99.114
DNA Fragmentation	Hypotension	85	98.8242
Cell Death	Nerve Degeneration	65	98.6551
Apoptosis	Pruritus	81	98.6167
Blood Pressure	Kidney Diseases	112	98.5211
Lipid Peroxidation	Brain Diseases	57	98.4811
Cell Proliferation	Seizures	169	98.3488
Lipid Peroxidation	Memory Disorders	63	98.2631
Cell Proliferation	Dizziness	87	98.2589
Apoptosis	Anorexia	80	98.1877
Cell Proliferation	Pancreatic Neoplasms	57	98.1239
Glomerular Filtration Rate	Proteinuria	39	98.1035
Cell Cycle	Leukopenia	51	98.0898
Lipid Peroxidation	Cardiomyopathies	59	98.0665
Cell Cycle	Neoplasm Metastasis	49	98.0325
Apoptosis	Leukopenia	75	97.8336
Apoptosis	Vision Disorders	72	97.5039
Vasodilation	Atrioventricular Block	43	97.4629
Cell Cycle	Ovarian Neoplasms	45	97.4539
Heart Rate	Cardiomyopathies	63	97.375
Oxygen Consumption	Bradycardia	54	97.169
Vasoconstriction	Hyperemia	38	97.1323
Cell Cycle	Adenocarcinoma	52	97.0769
Apoptosis	Brain Ischemia	65	97.0261
Lipid Peroxidation	Nervous System Diseases	64	97.0253
Blood Pressure	Hyperkalemia	47	96.9436
Cardiac Output	Seizures	76	96.8693
Cell Death	Hypotension	93	96.8258
Apoptosis	Abdominal Pain	81	96.7147
Cell Proliferation	Cardiovascular Diseases	75	96.5881
Lipid Peroxidation	Seizures	109	96.2564
Cardiac Output	Atrioventricular Block	38	96.2561
Cell Proliferation	Hyperalgesia	104	96.1807
Heart Rate	Confusion	58	96.1613
Blood Pressure	Hypothermia	58	95.9816
Oxidative Stress	Cholestasis	63	95.915
DNA Fragmentation	Headache	71	95.9067
Oxidative Stress	Anemia	64	95.8547
Cardiac Output	Pain	63	95.42
Cell Death	Fatigue	58	95.3505
Cell Cycle	Fever	66	95.1918
DNA Fragmentation	Hypertension	90	95.1824
Cell Proliferation	Arrhythmias, Cardiac	97	95.0419
Diuresis	Hypotension	49	94.9772
Apoptosis	Weight Loss	83	94.9659
Lipid Peroxidation	Nausea	78	94.962
Natriuresis	Hypotension	50	94.9226
Cell Death	Neoplasms	69	94.9127
Vasoconstriction	Postoperative Complications	43	94.6702
Heart Rate	Sleep Disorders	47	94.6082
Blood Pressure	Psychoses, Substance-Induced	65	94.602
DNA Damage	Drug Toxicity	52	94.6012
Oxidative Stress	Vomiting	77	94.5356
Cell Cycle	Lung Neoplasms	59	94.483
Cell Death	Vomiting	78	94.4132
Cardiac Output	Postoperative Complications	38	94.3858
Cell Cycle	Inflammation	73	94.365
Ventricular Function, Left	Angina Pectoris	32	94.2022
Cell Death	Diarrhea	68	94.1665
Lipid Peroxidation	Fatty Liver	52	94.1664
Apoptosis	Cardiovascular Diseases	83	94.0967
Apoptosis	Adenocarcinoma	76	94.0604
Blood Pressure	Movement Disorders	71	93.9571
Heart Rate	Fatigue	59	93.9244
Apoptosis	Cardiomegaly	71	93.8298
Vasodilation	Nausea	67	93.8171
Cell Proliferation	Adenocarcinoma	68	93.7816
Heart Rate	Drug Overdose	50	93.6661
DNA Fragmentation	Heart Diseases	61	93.6604
Apoptosis	Pancreatic Neoplasms	61	93.5249
Oxidative Stress	Learning Disorders	56	93.3463
DNA Fragmentation	Myocardial Infarction	64	93.2333
Blood Pressure	Albuminuria	48	93.2182
Heart Rate	Coma	56	93.1774
Cell Death	Peripheral Nervous System Diseases	59	92.9734
Heart Rate	Necrosis	94	92.9258
Heart Rate	Muscle Rigidity	52	92.9232
Oxidative Stress	Brain Injuries	47	92.6824
Blood Pressure	Cardiomyopathies	70	92.4875
Cell Proliferation	Neoplasms, Experimental	70	92.4292
Cell Proliferation	Colonic Neoplasms	62	92.2171
Oxidative Stress	Disease Models, Animal	43	91.9974
Cell Proliferation	Fibrosis	63	91.9194
Blood Pressure	Memory Disorders	75	91.6243
Apoptosis	Neoplasms, Experimental	78	91.6196
DNA Fragmentation	Neoplasms	62	91.5159
Vasodilation	Ischemia	39	91.4427
Natriuresis	Heart Failure	40	91.3945
Cell Death	Anemia	63	91.3154
Lipid Peroxidation	Headache	72	91.2246
Cell Death	Brain Injuries	47	91.2003
Blood Pressure	Ischemia	51	91.1941
Lipid Peroxidation	Cardiovascular Diseases	54	91.097
Heart Rate	Edema	78	91.0576
Cardiac Output	Ventricular Fibrillation	42	90.8069
DNA Damage	Kidney Diseases	54	90.5859
Blood Pressure	Pruritus	63	90.5657
DNA Fragmentation	Diarrhea	61	90.4834
Blood Pressure	Reperfusion Injury	50	90.3838
Vasoconstriction	Nausea	66	90.3283
Cell Proliferation	Angioedema	64	90.298
Vasodilation	Stroke	42	90.2701
Blood Pressure	Migraine Disorders	51	90.1059
Blood Pressure	Coronary Disease	43	90.0563
Cell Cycle	Acute Kidney Injury	75	90.0492
Cell Cycle	Liver Diseases	57	90.0467
Cell Proliferation	Peripheral Nervous System Diseases	75	89.6336
Vasoconstriction	Coronary Vasospasm	34	89.6334
Heart Rate	Tachycardia, Supraventricular	39	89.4257
Oxidative Stress	Hyperplasia	53	89.4068
Apoptosis	Ventricular Dysfunction, Left	69	89.382
Apoptosis	Paresthesia	70	89.204
Oxidative Stress	Hemorrhage	56	89.1344
Cell Cycle	Heart Diseases	61	89.1343
Vasoconstriction	Dizziness	53	89.123
DNA Fragmentation	Renal Insufficiency	61	88.9664
Heart Rate	Cardiovascular Diseases	57	88.8484
Cell Proliferation	Cardiomegaly	62	88.8313
Oxidative Stress	Bradycardia	76	88.7115
Blood Pressure	Dyspnea	56	88.5932
Stroke Volume	Myocardial Infarction	37	88.5444
Heart Rate	Mental Disorders	51	88.5412
Cell Cycle	Myocardial Infarction	64	88.4974
Cell Proliferation	Brain Ischemia	56	88.4974
Apoptosis	Coma	76	88.4001
Lipid Peroxidation	Hypotension	84	88.3556
Cell Cycle	Neutropenia	51	88.3542
Blood Pressure	Muscle Rigidity	57	88.3524
Cell Death	Heart Failure	66	88.269
Heart Rate	Hypothermia	49	88.2516
Heart Rate	Fever	69	88.2108
Cell Proliferation	Hemorrhage	73	88.2092
Oxidative Stress	Vision Disorders	48	88.0251
Blood Pressure	Epilepsy, Tonic-Clonic	55	88.0203
Apoptosis	Hypokalemia	74	87.9144
Glomerular Filtration Rate	Cardiomegaly	31	87.9141
Oxidative Stress	Heart Failure	65	87.88
Oxidative Stress	Jaundice	52	87.8039
Apoptosis	Liver Failure, Acute	69	87.8022
Cell Death	Neurotoxicity Syndromes	52	87.716
Oxidative Stress	Coma	52	87.5032
Cell Death	Proteinuria	61	87.4356
Blood Pressure	Dyskinesia, Drug-Induced	73	87.3772
Cell Cycle	Weight Loss	52	87.3487
Renal Circulation	Hypertension	40	87.1494
Apoptosis	Melanoma	65	87.0542
Apoptosis	Fatty Liver	74	86.9941
DNA Fragmentation	Heart Failure	60	86.9938
Oxidative Stress	Brain Ischemia	44	86.9672
Cell Death	Hyperalgesia	73	86.9392
Cell Death	Arrhythmias, Cardiac	69	86.8304
Heart Rate	Dyspnea	49	86.7411
Heart Rate	Anxiety Disorders	54	86.7177
Lipid Peroxidation	Cognition Disorders	56	86.7037
Blood Pressure	Abdominal Pain	62	86.6328
Apoptosis	Neurotoxicity Syndromes	74	86.5396
Heart Rate	Sinus Arrest, Cardiac	30	86.5309
Cell Death	Bradycardia	76	86.4007
Diuresis	Hypertension	49	86.3518
Blood Pressure	Anoxia	47	86.3288
Vasoconstriction	Atrial Fibrillation	42	86.2437
Blood Pressure	Torsades de Pointes	58	86.22
Blood Pressure	Long QT Syndrome	58	86.22
Vasodilation	Coronary Vasospasm	33	86.2165
DNA Fragmentation	Liver Diseases	54	86.1079
Cell Proliferation	Neutropenia	68	86.0618
Lipid Peroxidation	Heart Failure	62	85.9966
Apoptosis	Brain Injuries	63	85.9633
Cell Proliferation	Thrombosis	69	85.7986
Cell Proliferation	Ovarian Neoplasms	54	85.6992
Apoptosis	Drug Eruptions	83	85.6562
Natriuresis	Cardiomegaly	31	85.6265
Vasodilation	Substance Withdrawal Syndrome	57	85.5888
Cell Death	Seizures	110	85.574
Cell Proliferation	Melanoma	58	85.5457
Stroke Volume	Tachycardia, Ventricular	32	85.4009
Heart Rate	Angioedema	50	85.3322
Cell Proliferation	Multiple Myeloma	49	85.3157
Stroke Volume	Ventricular Dysfunction, Left	29	85.2911
Cell Proliferation	Pruritus	67	85.2162
Cell Proliferation	Hyperplasia	67	85.2162
Blood Pressure	Amnesia	67	84.7926
Vasoconstriction	Substance Withdrawal Syndrome	57	84.7415
Cell Cycle	Renal Insufficiency	61	84.4822
DNA Fragmentation	Vision Disorders	44	84.4558
Oxidative Stress	Cardiomegaly	47	84.3656
Vasoconstriction	Angina Pectoris	40	84.3388
Cardiac Output	Ischemia	33	84.2726
Apoptosis	Anemia, Hemolytic	70	84.2429
Heart Rate	Dyskinesia, Drug-Induced	62	84.2408
Vasodilation	Chest Pain	38	84.2186
Cell Death	Myocardial Infarction	66	84.1729
Cell Death	Inflammation	73	84.1596
DNA Fragmentation	Neurotoxicity Syndromes	47	84.1073
Lipid Peroxidation	Learning Disorders	51	84.1068
Blood Pressure	Hyperkinesis	84	84.018
Blood Pressure	Hyperglycemia	57	83.9994
Cell Proliferation	Carcinoma, Hepatocellular	72	83.9103
Stroke Volume	Headache	38	83.8144
Oxidative Stress	Hepatitis	52	83.769
Cell Cycle	Fatty Liver	48	83.7632
Apoptosis	Atrioventricular Block	63	83.6815
Vasodilation	Hypertension, Pulmonary	36	83.5951
Glomerular Filtration Rate	Renal Insufficiency	37	83.3445
DNA Fragmentation	Gastrointestinal Diseases	50	83.2888
Cell Proliferation	Weight Loss	69	83.2887
Blood Pressure	Urinary Retention	46	83.2597
Cell Cycle	Nervous System Diseases	58	83.1802
Cell Proliferation	Lung Neoplasms	76	83.1425
Apoptosis	Pulmonary Edema	66	83.0925
Apoptosis	Reperfusion Injury	57	83.0848
DNA Damage	Drug-Induced Liver Injury	58	82.919
Cardiac Output	Hypertension, Pulmonary	32	82.8523
Blood Pressure	Disorders of Excessive Somnolence	52	82.8221
Cell Cycle	Carcinoma, Hepatocellular	52	82.8174
Cardiac Output	Atrial Fibrillation	36	82.802
Apoptosis	Movement Disorders	83	82.7332
Apoptosis	Heart Arrest	75	82.7222
Blood Pressure	Brain Injuries	51	82.72
DNA Fragmentation	Nerve Degeneration	54	82.7002
Ventricular Function, Left	Tachycardia, Ventricular	33	82.6829
Cell Cycle	Hypertension	87	82.6166
Oxidative Stress	Reperfusion Injury	41	82.5762
Oxidative Stress	Myocardial Ischemia	50	82.5361
Lipid Peroxidation	Nerve Degeneration	56	82.4835
Vasodilation	Hypertrophy, Left Ventricular	32	82.3494
Blood Pressure	Spasm	43	82.2839
Heart Rate	Coronary Vasospasm	37	82.2812
Blood Pressure	Rhabdomyolysis	51	82.2702
Vasodilation	Ventricular Fibrillation	45	82.2411
Oxidative Stress	Liver Cirrhosis	43	82.2219
Cardiac Output	Necrosis	58	82.2201
Calcium Signaling	Necrosis	49	82.0501
Apoptosis	Colorectal Neoplasms	51	81.8916
Heart Rate	Cardiomyopathy, Dilated	35	81.6971
Blood Pressure	Coronary Artery Disease	43	81.6523
DNA Fragmentation	Cardiomyopathies	51	81.6064
Cell Cycle	Hemorrhage	51	81.5765
Cardiac Output	Edema	50	81.4893
Cell Cycle	Headache	67	81.4836
Blood Pressure	Mental Disorders	55	81.4658
Apoptosis	Prenatal Exposure Delayed Effects	79	81.4343
Glomerular Filtration Rate	Myocardial Infarction	37	81.3269
Apoptosis	Ovarian Neoplasms	58	81.3208
Lipid Peroxidation	Movement Disorders	53	81.1449
Blood Pressure	Cocaine-Related Disorders	75	81.1405
Cardiac Output	Hypotension, Orthostatic	35	81.0935
Blood Pressure	Vascular Diseases	46	81.0638
Oxidative Stress	Neurotoxicity Syndromes	49	80.9385
Lipid Peroxidation	Brain Injuries	42	80.9232
Cell Cycle	Fibrosis	44	80.8774
Vasodilation	Coronary Artery Disease	33	80.794
Ventricular Pressure	Hypotension	34	80.739
Cell Death	Vision Disorders	46	80.6923
Stroke Volume	Dizziness	33	80.6304
Apoptosis	Confusion	74	80.5473
Cell Cycle	Pain	79	80.5198
Cell Cycle	Colorectal Neoplasms	36	80.4938
Cell Proliferation	Dyspnea	58	80.4221
Cell Cycle	Exanthema	49	80.3639
Oxidative Stress	Exanthema	51	80.2766
DNA Damage	Acute Kidney Injury	47	80.2567
Ion Transport	Hypertension	51	80.1939
Vasodilation	Atherosclerosis	39	80.1743
Chemotaxis, Leukocyte	Kidney Diseases	43	80.1693
Vasoconstriction	Heart Diseases	51	80.0857
Heart Rate	Hyperkinesis	70	80.0391
Natriuresis	Headache	40	79.9127
Cardiac Output	Nausea	52	79.8726
Cell Cycle	Colonic Neoplasms	43	79.8375
Lipid Peroxidation	Hyperplasia	48	79.821
DNA Fragmentation	Seizures	95	79.7916
Lipid Peroxidation	Myocardial Infarction	61	79.7915
Glomerular Filtration Rate	Necrosis	44	79.7797
Blood Pressure	Hepatitis	60	79.7627
DNA Fragmentation	Pancreatic Neoplasms	38	79.7526
Lipid Peroxidation	Liver Cirrhosis	41	79.668
Apoptosis	Hyperglycemia	68	79.6274
Organ Size	Hypertrophy, Left Ventricular	24	79.5685
Cell Death	Thrombocytopenia	55	79.564
Heart Rate	Hypokalemia	50	79.5468
Cell Death	Liver Diseases	56	79.5304
Cell Death	Cardiovascular Diseases	52	79.5005
Cell Proliferation	Bradycardia	100	79.4675
Blood Pressure	Cholestasis	68	79.4211
Oxidative Stress	Dizziness	58	79.2832
Apoptosis	Carcinoma, Hepatocellular	79	79.2352
Cell Proliferation	Muscle Weakness	57	79.2258
DNA Fragmentation	Fatigue	48	79.2229
Blood Pressure	Tachycardia, Supraventricular	40	79.1642
Oxidative Stress	Substance Withdrawal Syndrome	65	79.0827
Cell Proliferation	Leukopenia	60	79.0385
Cell Proliferation	Ischemia	51	79.0179
Stroke Volume	Angina Pectoris	27	78.9276
Apoptosis	Lung Neoplasms	84	78.9156
Cell Death	Cholestasis	57	78.893
Apoptosis	Hyperemia	51	78.85
Vasoconstriction	Pulmonary Edema	39	78.7328
Cell Cycle	Bone Marrow Diseases	34	78.6831
Heart Rate	Acute Kidney Injury	77	78.6357
DNA Fragmentation	Fatty Liver	45	78.621
Oxidative Stress	Tachycardia	65	78.5802
DNA Fragmentation	Brain Diseases	48	78.5175
Vasoconstriction	Reperfusion Injury	35	78.463
Cell Proliferation	Brain Injuries	54	78.4272
Renal Circulation	Hypotension	36	78.3716
Lipid Peroxidation	Vomiting	67	78.2738
Apoptosis	Substance Withdrawal Syndrome	102	78.2673
Oxygen Consumption	Tachycardia, Ventricular	37	78.233
Cell Proliferation	Exanthema	66	78.2323
Cell Cycle	Neoplasms, Experimental	47	78.2203
Blood Pressure	Learning Disorders	60	78.2113
Vasodilation	Hypertension, Renal	25	78.1456
Oxygen Consumption	Heart Failure	42	78.1299
Lipid Peroxidation	Brain Ischemia	40	78.054
Ventricular Function	Hypotension	30	77.9797
Heart Rate	Psychomotor Agitation	40	77.9481
Oxidative Stress	Liver Failure, Acute	45	77.9267
Apoptosis	Muscle Weakness	63	77.9127
DNA Fragmentation	Thrombocytopenia	50	77.8626
Vasodilation	Syncope	36	77.8435
Heart Rate	Pulmonary Edema	46	77.7944
Apoptosis	Tremor	96	77.7521
Heart Rate	Tachycardia, Sinus	35	77.7387
Cell Proliferation	Myocardial Ischemia	63	77.7235
Lipid Peroxidation	Prenatal Exposure Delayed Effects	50	77.6941
Vasoconstriction	Vomiting	58	77.6872
Oxidative Stress	Atherosclerosis	44	77.6547
Cell Cycle	Multiple Myeloma	36	77.6207
Apoptosis	Ataxia	75	77.6006
Oxidative Stress	Arrhythmias, Cardiac	64	77.5208
Blood Pressure	Sexual Dysfunctions, Psychological	38	77.4654
Cell Proliferation	Depressive Disorder	78	77.4502
Apoptosis	Atherosclerosis	63	77.4213
Apoptosis	Multiple Myeloma	51	77.411
Cell Cycle	Carcinoma, Squamous Cell	37	77.4034
Cell Proliferation	Anorexia	63	77.3625
Cell Proliferation	Colorectal Neoplasms	45	77.2656
Vasoconstriction	Spasm	32	77.1115
Apoptosis	Cerebral Hemorrhage	55	77.1097
Cell Death	Neoplasms, Experimental	49	76.9092
Oxidative Stress	Anorexia	48	76.8158
Apoptosis	Hematuria	60	76.7846
Lipid Peroxidation	Neurotoxicity Syndromes	46	76.718
Cell Cycle	Cholestasis	53	76.6539
Cell Proliferation	Ventricular Dysfunction, Left	57	76.646
Vasodilation	Flushing	29	76.6197
Heart Rate	Hypertension, Pulmonary	40	76.6072
Membrane Potentials	Tachycardia	36	76.5932
Heart Rate	Amnesia	55	76.4622
Heart Rate	Cognition Disorders	56	76.3431
Heart Rate	Renal Insufficiency	63	76.3087
Heart Rate	Urinary Retention	39	76.1801
Apoptosis	Hyperplasia	71	76.1006
Apoptosis	Thrombosis	73	76.0674
Blood Pressure	Atherosclerosis	51	76.0439
Cell Proliferation	Angina Pectoris	55	75.9557
Membrane Potentials	Hyperalgesia	37	75.886
Lipid Peroxidation	Gastrointestinal Diseases	49	75.7754
Cell Death	Cardiomyopathies	53	75.7305
Cell Proliferation	Reperfusion Injury	49	75.6809
Oxidative Stress	Fatigue	50	75.6248
Glomerular Filtration Rate	Kidney Diseases	42	75.586
Oxidative Stress	Neoplasms	60	75.5821
Cell Death	Confusion	49	75.5744
Apoptosis	Stroke	62	75.551
Apoptosis	Jaundice	70	75.5504
Cell Cycle	Urinary Bladder Neoplasms	43	75.5242
Oxidative Stress	Depressive Disorder	57	75.5049
Oxygen Consumption	Myocardial Infarction	42	75.4874
Cell Cycle	Hyperplasia	46	75.4808
Cardiac Output	Heart Block	28	75.4587
DNA Fragmentation	Memory Disorders	52	75.4396
Ventricular Function, Left	Cardiomegaly	28	75.4299
Cell Death	Cognition Disorders	54	75.2822
Heart Rate	Psychoses, Substance-Induced	50	75.2692
Cell Death	Gastrointestinal Diseases	51	75.182
Oxidative Stress	Neural Tube Defects	35	75.1517
DNA Fragmentation	Fibrosis	41	75.1336
Lipid Peroxidation	Hemorrhage	49	75.0828
Apoptosis	Vasculitis, Leukocytoclastic, Cutaneous	56	74.9913
Glomerular Filtration Rate	Tachycardia	36	74.8552
Cell Death	Weight Loss	50	74.8413
Cell Death	Ataxia	50	74.8413
Ventricular Function, Left	Atrial Fibrillation	28	74.6537
Cell Death	Pancreatic Neoplasms	39	74.6289
Cell Proliferation	Brain Diseases	66	74.6272
Apoptosis	Liver Failure	50	74.6255
Cardiac Output	Acute Kidney Injury	50	74.6024
Lipid Peroxidation	Pulmonary Edema	42	74.5994
Vasodilation	Acute Kidney Injury	59	74.5545
Cell Proliferation	Hypertension, Pulmonary	48	74.552
Cell Proliferation	Drug Hypersensitivity	71	74.4344
Blood Pressure	Dystonia	55	74.4305
Cardiac Output	Substance Withdrawal Syndrome	45	74.3471
Glomerular Filtration Rate	Hypertrophy, Left Ventricular	23	74.332
Diuresis	Tachycardia	36	74.2965
Cell Proliferation	Alopecia	44	74.2949
Cardiac Output	Syncope	31	74.2232
Cell Death	Thrombosis	49	74.0284
Apoptosis	Albuminuria	50	73.9474
Blood Pressure	Inflammation	83	73.8627
Apoptosis	Depressive Disorder	87	73.8494
Heart Rate	Proteinuria	57	73.7074
Vasoconstriction	Ischemia	34	73.6914
Cardiac Output	Anoxia	29	73.5901
Vasodilation	Cardiovascular Diseases	42	73.5717
Cardiac Output	Cardiomegaly	33	73.5103
Cell Cycle	Glioma	31	73.4998
Lipid Peroxidation	Anemia	53	73.2359
Oxidative Stress	Ventricular Dysfunction, Left	43	73.2163
Blood Pressure	Cardiac Output, Low	26	73.183
Vasoconstriction	Apnea	33	73.1128
Oxidative Stress	Muscular Diseases	52	73.0842
Oxygen Consumption	Hyperemia	27	72.9957
Vasoconstriction	Cardiovascular Diseases	42	72.9596
Oxidative Stress	Thrombosis	48	72.9258
Blood Pressure	Cardiomyopathy, Dilated	36	72.9192
Apoptosis	Angina Pectoris	60	72.7877
Vasoconstriction	Dyspnea	37	72.7753
Cell Cycle	Cardiomyopathies	49	72.7488
Cell Death	Anorexia	47	72.7131
Cell Proliferation	Cognition Disorders	70	72.6669
Cell Death	Sleep Disorders	39	72.6593
Cell Proliferation	Fatty Liver	60	72.64
Blood Pressure	Personality Disorders	41	72.5989
Heart Rate	Sexual Dysfunctions, Psychological	33	72.5963
Cell Proliferation	Hepatitis	63	72.5774
Ventricular Pressure	Tachycardia	28	72.5628
DNA Fragmentation	Arrhythmias, Cardiac	57	72.4714
Lipid Peroxidation	Disease Models, Animal	36	72.4573
Oxidative Stress	Diarrhea	58	72.4564
Lipid Peroxidation	Coma	45	72.4368
Chemotaxis, Leukocyte	Acute Kidney Injury	38	72.3651
Membrane Potentials	Hypotension	41	72.3625
Cell Cycle	Mucositis	31	72.3619
Oxidative Stress	Muscle Weakness	42	72.2677
Organ Size	Myocardial Infarction	34	72.2128
MAP Kinase Signaling System	Necrosis	38	72.1694
Oxidative Stress	Vascular Diseases	37	72.0683
DNA Fragmentation	Muscular Diseases	48	72.0664
Blood Pressure	Vision Disorders	50	71.9816
Oxidative Stress	Neoplasm Metastasis	42	71.9551
Apoptosis	Status Epilepticus	67	71.9171
Chemotaxis, Leukocyte	Drug Toxicity	38	71.9112
Cardiac Output	Heart Diseases	41	71.8688
DNA Fragmentation	Hemorrhage	46	71.8371
Oxygen Consumption	Headache	44	71.8216
Blood Pressure	Sinus Arrest, Cardiac	29	71.8118
Cell Proliferation	Stroke	54	71.7944
DNA Fragmentation	Myocardial Ischemia	43	71.7555
Cell Proliferation	Drug Eruptions	67	71.6028
Vasodilation	Coronary Disease	29	71.5576
Cell Death	Muscular Diseases	52	71.5161
Heart Rate	Epilepsy, Tonic-Clonic	43	71.4346
Vasoconstriction	Acute Kidney Injury	58	71.4254
Cell Cycle	Leukemia, Myeloid, Acute	36	71.3935
Ventricular Function, Left	Atrioventricular Block	26	71.2224
Lipid Peroxidation	Ventricular Dysfunction, Left	41	71.1451
Membrane Potentials	Hypertension	43	71.1295
Oxidative Stress	Pulmonary Edema	42	71.0332
Oxidative Stress	Drug Eruptions	50	70.9957
DNA Damage	Lung Neoplasms	35	70.9166
Apoptosis	Disease Models, Animal	51	70.9018
Stroke Volume	Postoperative Complications	25	70.8722
Oxidative Stress	Neurobehavioral Manifestations	34	70.8424
DNA Fragmentation	Paresthesia	40	70.8129
Cardiac Output	Coronary Vasospasm	26	70.7661
Cardiac Output	Tachycardia, Supraventricular	26	70.7661
Cell Proliferation	Status Epilepticus	59	70.7271
DNA Fragmentation	Thrombosis	44	70.7179
Natriuresis	Hypertension, Renal	19	70.7101
Blood Pressure	Hyponatremia	40	70.6963
DNA Fragmentation	Bradycardia	62	70.6189
Apoptosis	Rhabdomyolysis	57	70.5855
Heart Rate	Brain Ischemia	40	70.5845
Oxidative Stress	Liver Cirrhosis, Experimental	39	70.5776
Heart Rate	Shock, Cardiogenic	28	70.5654
DNA Fragmentation	Hyperplasia	43	70.5609
Lipid Peroxidation	Peripheral Nervous System Diseases	48	70.5435
Apoptosis	Atrial Fibrillation	62	70.5335
Lipid Peroxidation	Cholestasis	51	70.499
Apoptosis	Learning Disorders	71	70.4935
Cell Proliferation	Liver Cirrhosis	50	70.455
Heart Rate	Personality Disorders	36	70.4341
Cardiac Output	Chest Pain	30	70.4277
Vasodilation	Heart Diseases	47	70.3979
Apoptosis	Vascular Diseases	51	70.3059
Vasodilation	Angioedema	37	70.232
Cell Cycle	Carcinoma, Non-Small-Cell Lung	31	70.2166
Cell Death	Movement Disorders	51	70.1777
Apoptosis	Nephritis, Interstitial	68	70.1744
Oxygen Consumption	Hyperalgesia	43	70.1714
Heart Rate	Spasm	35	70.0946
Glomerular Filtration Rate	Edema	36	70.0191
Oxygen Consumption	Necrosis	50	70.0054
Apoptosis	Skin Diseases	59	70.003
Vasodilation	Hypotension, Orthostatic	36	69.9793
Organ Size	Proteinuria	31	69.9183
Oxidative Stress	Breast Neoplasms	61	69.8506
Lipid Peroxidation	Atherosclerosis	40	69.7761
Excitatory Postsynaptic Potentials	Seizures	41	69.6893
Oxidative Stress	Hyperalgesia	64	69.6588
Oxidative Stress	Carcinoma, Hepatocellular	49	69.6311
DNA Fragmentation	Brain Injuries	37	69.6043
Cardiac Output	Ventricular Premature Complexes	26	69.5986
Cell Proliferation	Nerve Degeneration	71	69.5936
Apoptosis	Epilepsy, Tonic-Clonic	59	69.5444
Vasodilation	Erectile Dysfunction	34	69.5077
Vasoconstriction	Hypertension, Pulmonary	32	69.4226
Oxidative Stress	Drug Hypersensitivity	51	69.4126
Blood Pressure	Insulin Resistance	39	69.333
Cell Death	Ovarian Neoplasms	38	69.3077
Vasodilation	Cardiomegaly	36	69.2133
Stroke Volume	Hyperemia	22	69.2125
Cell Death	Depressive Disorder	55	69.2036
Cell Death	Hepatitis	47	69.1796
Cell Death	Memory Disorders	54	69.1686
Natriuresis	Hypokalemia	28	69.1644
Cell Cycle	Abdominal Pain	44	69.1516
Apoptosis	Hypertension, Pulmonary	51	69.1404
Cell Proliferation	Tachycardia	84	69.1217
Oxidative Stress	Adenocarcinoma	44	69.117
Cell Cycle	Skin Diseases	39	69.0588
Heart Rate	Movement Disorders	52	69.0491
Cell Death	Lung Neoplasms	52	69.0245
Membrane Potentials	Bradycardia	36	69.0177
Cell Proliferation	Atherosclerosis	53	68.9823
Oxidative Stress	Paresthesia	42	68.9705
DNA Damage	Nausea	43	68.9698
Heart Rate	Hypertension, Renal	26	68.9443
Heart Rate	Sleep Initiation and Maintenance Disorders	43	68.9123
Cell Death	Atrioventricular Block	40	68.8792
Oxidative Stress	Thrombocytopenia	50	68.8647
Cell Proliferation	Chest Pain	49	68.8215
Apoptosis	Liver Cirrhosis	55	68.8133
Blood Pressure	Muscle Weakness	48	68.7319
Cardiac Output	Shock, Cardiogenic	22	68.7198
Ion Transport	Hypotension	44	68.7126
Apoptosis	Delirium	64	68.6892
Ventricular Pressure	Heart Arrest	23	68.6363
Lipolysis	Hypertension	45	68.6005
Heart Rate	Pain, Postoperative	38	68.5269
Ventricular Function, Left	Proteinuria	31	68.509
Vasoconstriction	Hypokalemia	38	68.4203
Cell Death	Leukopenia	43	68.3933
Cell Cycle	Hyperbilirubinemia	25	68.382
Natriuresis	Hypertrophy, Left Ventricular	22	68.3665
Blood Pressure	Drug Hypersensitivity	61	68.2984
Cell Death	Dizziness	54	68.2296
Blood Pressure	Shock, Cardiogenic	30	68.2081
Cell Cycle	Muscle Weakness	39	68.1826
DNA Fragmentation	Hyperglycemia	40	68.1807
DNA Damage	Anemia	35	68.1162
DNA Fragmentation	Colonic Neoplasms	38	68.1145
Apoptosis	Vasculitis	49	68.1063
Blood Pressure	Catatonia	41	68.0698
Heart Rate	Muscle Weakness	42	68.064
Cell Death	Breast Neoplasms	61	68.0569
Stroke Volume	Substance Withdrawal Syndrome	32	68.0567
Oxidative Stress	Brain Edema	33	68.0487
Membrane Potential, Mitochondrial	Hypotension	55	68.0391
Cell Proliferation	Substance Withdrawal Syndrome	83	67.9823
Blood Pressure	Brain Edema	38	67.976
Cell Proliferation	Abdominal Pain	60	67.9737
Vasoconstriction	Cardiomyopathies	42	67.952
Calcium Signaling	Hypertension	47	67.951
DNA Fragmentation	Cholestasis	48	67.9212
Cell Cycle	Fatigue	45	67.9126
Vasoconstriction	Brain Ischemia	33	67.9077
Apoptosis	Abnormalities, Drug-Induced	64	67.9052
Calcium Signaling	Pain	44	67.8976
Ventricular Function, Left	Myocardial Reperfusion Injury	21	67.875
Oxidative Stress	Sleep Disorders	37	67.8688
Heart Rate	Hyperkalemia	34	67.8678
DNA Fragmentation	Neoplasms, Experimental	42	67.8678
DNA Fragmentation	Neoplasm Metastasis	38	67.835
DNA Damage	Heart Diseases	36	67.8345
Vasodilation	Proteinuria	44	67.7124
Oxidative Stress	Tremor	57	67.6951
Cell Cycle	Melanoma	38	67.6759
Organ Size	Heart Failure	32	67.623
Oxidative Stress	Skin Diseases	40	67.5921
Apoptosis	Erythema	53	67.5697
Cell Cycle	Thrombosis	44	67.5486
Blood Pressure	Jaundice	53	67.5328
Cardiac Output	Pulmonary Edema	31	67.528
Cell Proliferation	Paresthesia	54	67.5185
Apoptosis	Hallucinations	77	67.4959
Heart Rate	Abdominal Pain	47	67.4287
Vasoconstriction	Edema	53	67.4218
Blood Pressure	Paresthesia	49	67.4095
Natriuresis	Edema	36	67.3427
Cell Death	Coma	45	67.2951
Membrane Potentials	Arrhythmias, Cardiac	33	67.2758
Apoptosis	Drug Overdose	57	67.2624
Blood Pressure	Diarrhea	68	67.2241
Oxidative Stress	Psychoses, Substance-Induced	45	67.1895
Ventricular Function, Left	Dizziness	31	67.1494
Blood Pressure	Psychomotor Agitation	41	67.1397
Cardiac Output	Fibrosis	31	67.0895
Lipid Peroxidation	Reperfusion Injury	35	67.076
Cell Cycle	Alopecia	32	67.0298
Oxidative Stress	Abnormalities, Drug-Induced	43	67.012
Chemotaxis, Leukocyte	Vomiting	35	67.0094
DNA Fragmentation	Prostatic Neoplasms	43	66.9824
Apoptosis	Hyperkalemia	45	66.9753
Apoptosis	Brain Edema	45	66.9753
DNA Fragmentation	Neutropenia	42	66.9664
Vasodilation	Pulmonary Edema	35	66.9527
Apoptosis	Carcinoma, Squamous Cell	49	66.9262
Vasodilation	Apnea	31	66.9121
Heart Rate	Cough	31	66.903
Ventricular Pressure	Hypertension	32	66.8992
Heart Rate	Lethargy	35	66.8841
Cardiac Output	Vomiting	45	66.8812
Cardiac Output	Hypertrophy, Left Ventricular	25	66.8715
Oxygen Consumption	Angina Pectoris	29	66.8568
Oxygen Consumption	Seizures	59	66.7734
Cardiac Output	Coronary Artery Disease	26	66.734
Apoptosis	Sleep Disorders	52	66.702
Oxidative Stress	Hepatic Encephalopathy	33	66.6912
DNA Fragmentation	Prenatal Exposure Delayed Effects	44	66.6592
Blood Pressure	Sleep Initiation and Maintenance Disorders	48	66.6415
Cell Proliferation	Hypokalemia	57	66.6073
Cell Cycle	Hypertriglyceridemia	32	66.6059
Cell Proliferation	Atrioventricular Block	50	66.5824
Heart Rate	Drug-Induced Liver Injury	93	66.5576
Cell Proliferation	Prenatal Exposure Delayed Effects	63	66.4962
Natriuresis	Ventricular Dysfunction, Left	26	66.4614
DNA Fragmentation	Brain Ischemia	35	66.4285
DNA Fragmentation	Rhabdomyolysis	36	66.3342
Apoptosis	Bone Marrow Diseases	43	66.2978
Ventricular Function, Left	Headache	35	66.2598
Stroke Volume	Syncope	23	66.2595
Heart Rate	Status Epilepticus	45	66.2443
Cell Proliferation	Glioblastoma	38	66.2342
Cell Death	Delirium	43	66.233
Cell Death	Multiple Myeloma	34	66.2166
Cell Proliferation	Jaundice	58	66.1894
Apoptosis	Olfaction Disorders	33	66.1708
Apoptosis	Sepsis	48	66.1158
Apoptosis	Hearing Loss	48	66.1158
Vasodilation	Hypokalemia	37	66.0918
Lipid Peroxidation	Tachycardia	57	66.0878
Cell Proliferation	Abnormalities, Drug-Induced	56	66.0646
Apoptosis	Lung Diseases	50	66.0625
Oxygen Consumption	Heart Diseases	37	66.0423
Cell Cycle	Hematuria	37	65.9992
Histamine Release	Bradycardia	46	65.9542
Blood Pressure	Weight Loss	55	65.9112
Membrane Potential, Mitochondrial	Drug Toxicity	49	65.9107
Apoptosis	Central Nervous System Diseases	56	65.8949
Cell Proliferation	Coma	58	65.8708
Blood Pressure	Diabetic Nephropathies	38	65.855
Vasoconstriction	Ventricular Premature Complexes	28	65.7963
DNA Damage	Nervous System Diseases	35	65.7804
Membrane Potential, Mitochondrial	Drug-Induced Liver Injury	61	65.755
Blood Pressure	Tachycardia, Sinus	35	65.7141
Membrane Potential, Mitochondrial	Fever	42	65.703
Lipid Peroxidation	Ischemia	35	65.6736
Membrane Potential, Mitochondrial	Nervous System Diseases	40	65.6134
Cardiac Output	Hypertension, Malignant	19	65.5756
Blood Pressure	Cardiomyopathy, Hypertrophic	28	65.5716
Apoptosis	Blindness	39	65.5323
Apoptosis	Leukemia, Myeloid, Acute	50	65.5178
Glomerular Filtration Rate	Heart Diseases	31	65.4767
Oxidative Stress	Postoperative Complications	39	65.4252
Synaptic Transmission	Seizures	40	65.4241
Cardiac Output	Hyperemia	26	65.4191
Oxidative Stress	Pruritus	44	65.3707
Cell Proliferation	Movement Disorders	65	65.3179
Stroke Volume	Nausea	34	65.3142
Natriuresis	Acute Kidney Injury	37	65.294
Organ Size	Fibrosis	25	65.2407
Blood Pressure	Anorexia	52	65.2352
Cardiac Output	Tremor	40	65.1828
Cell Cycle	Paresthesia	39	65.1531
Cell Proliferation	Vision Disorders	52	65.1014
Apoptosis	Chest Pain	53	65.0643
Apoptosis	Hyperbilirubinemia	32	65.0627
Blood Pressure	Myocardial Reperfusion Injury	34	65.0438
Cell Death	Paresthesia	41	65.0245
Glomerular Filtration Rate	Nausea	36	65.0088
Apoptosis	Erectile Dysfunction	54	65.0051
Apoptosis	Alopecia	45	64.9986
DNA Fragmentation	Atherosclerosis	37	64.9805
Lipid Peroxidation	Weight Loss	44	64.969
Lipid Peroxidation	Ataxia	44	64.969
Lipid Peroxidation	Arrhythmias, Cardiac	56	64.9435
Apoptosis	Urinary Bladder Neoplasms	60	64.9261
Oxidative Stress	Delirium	42	64.9181
Cell Proliferation	Vascular Diseases	44	64.8379
Chemotaxis, Leukocyte	Edema	34	64.8267
Cardiac Output	Apnea	27	64.8177
DNA Fragmentation	Breast Neoplasms	54	64.7498
Oxygen Consumption	Ventricular Dysfunction, Left	29	64.7497
Cell Cycle	Brain Diseases	44	64.7463
Membrane Potential, Mitochondrial	Neoplasm Metastasis	31	64.7428
Histamine Release	Tachycardia	42	64.6679
Cell Death	Brain Ischemia	37	64.6606
Histamine Release	Seizures	63	64.5917
Apoptosis	Urticaria	69	64.5173
Blood Pressure	Xerostomia	37	64.4794
Cardiac Output	Dyspnea	30	64.4703
Oxidative Stress	Hyperlipidemias	35	64.4691
Ventricular Function, Left	Acute Kidney Injury	36	64.4604
DNA Fragmentation	Dyspnea	37	64.4468
Apoptosis	Myocardial Reperfusion Injury	40	64.4271
Heart Rate	Ventricular Dysfunction	27	64.3414
Lipid Peroxidation	Anemia, Hemolytic	40	64.3413
Lipid Peroxidation	Fatigue	44	64.332
Excitatory Postsynaptic Potentials	Tachycardia	29	64.3119
DNA Fragmentation	Reperfusion Injury	33	64.266
Membrane Potential, Mitochondrial	Peripheral Nervous System Diseases	36	64.254
Heart Rate	Xerostomia	33	64.2533
Membrane Potential, Mitochondrial	Brain Ischemia	29	64.2501
Vasodilation	Dyspnea	34	64.2105
Synaptic Transmission	Bradycardia	31	64.2092
Cell Death	Status Epilepticus	43	64.1962
Vasoconstriction	Drug Toxicity	55	64.1408
DNA Damage	Fever	36	64.1366
Apoptosis	Postoperative Complications	56	64.1171
Cell Death	Hyperplasia	44	64.0499
DNA Fragmentation	Weight Loss	42	63.9815
Heart Rate	Anoxia	35	63.9801
Oxygen Consumption	Ventricular Fibrillation	32	63.9705
Cell Cycle	Heart Failure	52	63.9703
Membrane Potentials	Seizures	45	63.9673
Oxidative Stress	Colonic Neoplasms	39	63.9662
Cardiac Output	Hyperalgesia	43	63.9295
Renal Plasma Flow	Heart Failure	21	63.8992
Cell Death	Tremor	56	63.8874
Ventricular Function, Left	Ischemia	23	63.8773
Membrane Potential, Mitochondrial	Pain	53	63.8026
Heart Rate	Prenatal Exposure Delayed Effects	48	63.7936
Synaptic Transmission	Hypotension	34	63.775
Vasodilation	Myocardial Reperfusion Injury	26	63.7647
Oxidative Stress	Ataxia	45	63.7623
Oxidative Stress	Cerebral Hemorrhage	35	63.756
Cell Proliferation	Ataxia	60	63.7539
Cell Cycle	Muscular Diseases	46	63.7535
Diuresis	Bradycardia	35	63.7121
Apoptosis	Eosinophilia	56	63.6844
Synaptic Transmission	Tachycardia	29	63.6651
Natriuresis	Kidney Diseases	39	63.5932
Heart Rate	Catatonia	35	63.5872
Oxidative Stress	Hepatomegaly	43	63.5577
Oxidative Stress	Lung Neoplasms	49	63.5512
Cell Death	Exanthema	45	63.5236
Cell Cycle	Uterine Cervical Neoplasms	23	63.5171
Cell Proliferation	Vasculitis, Leukocytoclastic, Cutaneous	46	63.5002
Chemotaxis, Leukocyte	Urticaria	27	63.4914
Vasodilation	Fibrosis	34	63.4906
Heart Rate	Pruritus	45	63.489
Vasoconstriction	Hypotension, Orthostatic	34	63.4792
Vasodilation	Spasm	28	63.4721
Heart Rate	Reperfusion Injury	36	63.4687
Oxidative Stress	Fetal Growth Retardation	30	63.4599
Cell Proliferation	Neurotoxicity Syndromes	56	63.4556
Cell Proliferation	Hyperemia	41	63.4548
Vasodilation	Kidney Diseases	59	63.4543
Lipid Peroxidation	Tremor	53	63.4381
Natriuresis	Proteinuria	30	63.4367
Diuresis	Hypokalemia	26	63.4259
Cell Proliferation	Confusion	58	63.4045
Cell Differentiation	Necrosis	49	63.3842
Heart Rate	Coronary Artery Disease	33	63.3613
Lipid Peroxidation	Pain	71	63.349
Myocardial Contraction	Tachycardia	25	63.3065
Cell Death	Hallucinations	49	63.2421
Apoptosis	Syncope	52	63.2074
Chemotaxis, Leukocyte	Nausea	35	63.1014
Lipid Peroxidation	Vision Disorders	38	63.0908
Cell Proliferation	Memory Disorders	69	63.0858
Cardiac Output	Delirium	31	63.0431
Oxidative Stress	Glomerulosclerosis, Focal Segmental	27	63.0281
Ventricular Function, Left	Kidney Diseases	38	63.0214
Cell Differentiation	Edema	42	62.9973
DNA Fragmentation	Carcinoma, Hepatocellular	43	62.959
Diuresis	Heart Failure	31	62.9385
Oxidative Stress	Status Epilepticus	42	62.9348
Apoptosis	Ischemia	50	62.906
Oxidative Stress	Neoplasms, Experimental	43	62.8594
Blood Pressure	Prenatal Exposure Delayed Effects	55	62.8363
Cell Cycle	Cognition Disorders	46	62.8318
Organ Size	Drug-Induced Liver Injury	42	62.8288
Oxidative Stress	Mental Disorders	40	62.8016
Chemotaxis, Leukocyte	Hypotension	38	62.7928
DNA Fragmentation	Alopecia	30	62.7917
Glomerular Filtration Rate	Myocardial Ischemia	26	62.7594
Natriuresis	Tachycardia	33	62.7321
Cell Proliferation	Weight Gain	43	62.7115
Cell Cycle	Hypotension	70	62.7103
Vasoconstriction	Coronary Artery Disease	28	62.6993
Cardiac Output	Ventricular Dysfunction	21	62.6813
Oxidative Stress	Myocardial Reperfusion Injury	29	62.6364
Cell Proliferation	Carcinoma, Non-Small-Cell Lung	37	62.6015
Lipid Peroxidation	Dizziness	49	62.5993
DNA Fragmentation	Pruritus	40	62.5862
Oxygen Consumption	Pain	47	62.5831
Heart Rate	Hypokinesia	38	62.5632
DNA Fragmentation	Liver Cirrhosis, Experimental	34	62.5424
Oxidative Stress	Angioedema	40	62.54
DNA Fragmentation	Dizziness	47	62.4794
Heart Rate	Cocaine-Related Disorders	56	62.4429
Heart Rate	Vascular Diseases	35	62.4381
Ventricular Function, Left	Ventricular Fibrillation	27	62.4346
DNA Fragmentation	Muscle Weakness	36	62.4273
Cardiac Output	Cardiac Output, Low	18	62.4103
Heart Rate	Learning Disorders	46	62.3995
Diuresis	Myocardial Ischemia	26	62.3858
Ventricular Function, Left	Postoperative Complications	24	62.3593
Cardiac Output	Erectile Dysfunction	28	62.3541
Natriuresis	Myocardial Infarction	32	62.3313
Vasodilation	Vomiting	51	62.2889
Apoptosis	Liver Cirrhosis, Experimental	52	62.2641
Lipid Peroxidation	Substance Withdrawal Syndrome	55	62.2562
Cell Death	Hemorrhage	46	62.2551
Blood Pressure	Postoperative Nausea and Vomiting	30	62.2515
DNA Damage	Renal Insufficiency	35	62.203
Heart Rate	Atrial Flutter	25	62.2006
Oxidative Stress	Hearing Loss	33	62.1955
Chemotaxis, Leukocyte	Drug Hypersensitivity	28	62.1776
Blood Pressure	Nephritis, Interstitial	51	62.1392
DNA Damage	Liver Diseases	32	62.1369
Apoptosis	Paresis	41	62.1042
Lipid Peroxidation	Sleep Disorders	34	62.0519
Cell Proliferation	Vasculitis	42	62.0381
Cell Proliferation	Cerebral Hemorrhage	44	62.0232
DNA Fragmentation	Ovarian Neoplasms	33	62.0126
Blood Pressure	Acidosis	37	61.9896
Vasodilation	Anoxia	29	61.9874
Oxidative Stress	Abdominal Pain	43	61.9495
Blood Pressure	Ventricular Dysfunction	29	61.9348
Cell Proliferation	Psychoses, Substance-Induced	57	61.9052
Oxidative Stress	Hyperemia	32	61.8792
DNA Fragmentation	Lung Diseases	32	61.8787
Myocardial Contraction	Bradycardia	26	61.8333
Apoptosis	Anxiety Disorders	64	61.7426
Cell Proliferation	Tremor	75	61.7374
Heart Rate	Ataxia	46	61.7294
Apoptosis	Tachycardia, Ventricular	69	61.6853
Cell Death	Pulmonary Edema	39	61.6673
Chemotaxis, Leukocyte	Headache	33	61.6665
Cell Death	Ischemia	35	61.651
Heart Rate	Rhabdomyolysis	38	61.6167
Cardiac Output	Myoclonus	33	61.5832
Blood Pressure	Panic Disorder	36	61.5755
Blood Pressure	Neurobehavioral Manifestations	36	61.5755
Vasoconstriction	Anoxia	29	61.5689
Oxidative Stress	Heart Defects, Congenital	30	61.5668
Vasodilation	Subarachnoid Hemorrhage	23	61.5587
Oxygen Consumption	Atrioventricular Block	27	61.5487
Cell Cycle	Hematologic Diseases	29	61.5356
Ventricular Function, Left	Nausea	35	61.4934
Cell Proliferation	Liver Failure, Acute	51	61.3879
Pulse	Tachycardia	22	61.373
Heart Rate	Cholestasis	51	61.3611
Cell Proliferation	Heart Arrest	57	61.3167
Ventricular Pressure	Ventricular Dysfunction, Left	20	61.3131
Heart Rate	Vision Disorders	40	61.2984
Oxidative Stress	Stroke	38	61.2748
Cell Cycle	Vision Disorders	37	61.2651
Heart Rate	Urination Disorders	32	61.1664
Heart Rate	Muscular Diseases	49	61.1259
Vasodilation	Tremor	45	61.1235
Cell Death	Fibrosis	39	61.122
Excitatory Postsynaptic Potentials	Hyperalgesia	29	61.1026
Cell Proliferation	Carcinoma, Squamous Cell	42	61.0726
Vasoconstriction	Myoclonus	38	61.0666
Oxidative Stress	Vasculitis, Leukocytoclastic, Cutaneous	35	61.0613
Apoptosis	Ventricular Fibrillation	67	61.0199
Oxidative Stress	Anemia, Hemolytic	40	61.0124
Calcium Signaling	Bradycardia	37	60.9843
Glomerular Filtration Rate	Dizziness	29	60.9784
Diuresis	Seizures	45	60.9739
Lipolysis	Tachycardia	33	60.9552
Ventricular Function, Left	Hypertrophy, Left Ventricular	20	60.949
Blood Pressure	Hypertension, Malignant	24	60.9453
Natriuresis	Renal Insufficiency	31	60.8982
Blood Pressure	Liver Failure, Acute	46	60.8444
DNA Fragmentation	Anorexia	39	60.8421
Cardiac Output	Respiratory Insufficiency	29	60.8323
Vasodilation	Hyperkalemia	27	60.8027
Glomerular Filtration Rate	Ventricular Dysfunction, Left	24	60.7912
Apoptosis	Mucositis	39	60.7696
Myocardial Contraction	Hypotension	28	60.7587
Membrane Potentials	Pain	37	60.7545
Apoptosis	Psychoses, Substance-Induced	64	60.7392
DNA Fragmentation	Brain Edema	29	60.736
Apoptosis	Carcinoma, Non-Small-Cell Lung	40	60.7178
DNA Fragmentation	Leukopenia	37	60.7072
Cell Proliferation	Anxiety Disorders	56	60.7058
Cardiac Output	Torsades de Pointes	30	60.6773
Vasodilation	Albuminuria	28	60.6716
Vasodilation	Migraine Disorders	30	60.6626
DNA Damage	Hypertension	47	60.6509
Cell Death	Hematologic Diseases	30	60.6441
Membrane Potential, Mitochondrial	Edema	44	60.6204
Cell Cycle	Anorexia	40	60.6066
Blood Pressure	Flushing	32	60.6065
Cell Proliferation	Hallucinations	64	60.5782
Glomerular Filtration Rate	Albuminuria	21	60.5746
DNA Fragmentation	Multiple Myeloma	30	60.5278
Membrane Potential, Mitochondrial	Headache	44	60.5231
Synaptic Transmission	Substance Withdrawal Syndrome	28	60.4538
DNA Fragmentation	Tachycardia	52	60.4188
Oxidative Stress	Insulin Resistance	31	60.414
Vasoconstriction	Heart Block	27	60.4129
Vasoconstriction	Hyperkalemia	27	60.4129
Oxygen Consumption	Reperfusion Injury	25	60.3724
Cardiac Output	Hyperkalemia	24	60.3315
Oxidative Stress	Pancreatitis	32	60.3235
Cell Death	Liver Failure, Acute	39	60.3208
DNA Fragmentation	Hematologic Diseases	28	60.3124
Stroke Volume	Ventricular Fibrillation	25	60.2734
Cell Death	Myocardial Ischemia	42	60.2657
Stroke Volume	Cardiac Output, Low	15	60.2051
Cardiac Output	Coma	31	60.181
Cell Proliferation	Bone Marrow Diseases	37	60.1631
DNA Fragmentation	Liver Failure, Acute	36	60.1533
Lipid Peroxidation	Neoplasms	51	60.1393
Blood Pressure	Fatty Liver	49	60.1346
Cell Proliferation	Disease Models, Animal	42	60.1342
Blood Pressure	Constipation	37	60.133
Cell Death	Muscle Weakness	38	60.1304
Cell Death	Colonic Neoplasms	38	60.1304
Heart Rate	Disorders of Excessive Somnolence	38	60.0991
Oxidative Stress	Hallucinations	47	60.0904
Natriuresis	Heart Diseases	30	60.0828
Membrane Potential, Mitochondrial	Anemia	37	60.0731
Blood Pressure	Brain Diseases	53	60.0505
Stroke Volume	Ventricular Dysfunction	17	60.0442
DNA Fragmentation	Lung Neoplasms	44	60.0273
Stroke Volume	Atrioventricular Block	22	60.0231
Vasoconstriction	Hypertrophy, Left Ventricular	26	60.0171
Oxidative Stress	Hypertriglyceridemia	31	60.0104
Apoptosis	Respiratory Insufficiency	56	59.9857
Cell Cycle	Anemia, Hemolytic	38	59.9816
Vasodilation	Vasospasm, Intracranial	22	59.9552
Cell Cycle	Carcinoma	33	59.9426
Heart Rate	Reflex, Abnormal	35	59.9168
Cell Proliferation	Myocardial Reperfusion Injury	35	59.9117
Oxidative Stress	Myoclonus	44	59.8818
DNA Damage	Vomiting	38	59.8799
Cell Death	Neoplasm Metastasis	38	59.8563
Vasoconstriction	Erectile Dysfunction	31	59.7804
Vasodilation	Drug-Induced Liver Injury	67	59.7444
Apoptosis	Hepatic Encephalopathy	43	59.7394
Ion Transport	Hyperalgesia	35	59.7114
Calcium Signaling	Hypotension	41	59.6679
Lipid Peroxidation	Anorexia	40	59.6638
Lipid Peroxidation	Jaundice	40	59.6638
Vasodilation	Renal Insufficiency	44	59.6591
Vasoconstriction	Stomach Ulcer	33	59.6418
Vasoconstriction	Vasospasm, Intracranial	22	59.6362
Cell Proliferation	Anemia, Hemolytic	52	59.5919
Lipolysis	Myocardial Ischemia	26	59.5906
Myocardial Contraction	Tachycardia, Ventricular	21	59.5486
Ventricular Function, Left	Renal Insufficiency	30	59.4922
Heart Rate	Coronary Disease	30	59.4728
Glomerular Filtration Rate	Glomerulosclerosis, Focal Segmental	18	59.4402
DNA Damage	Carcinoma, Hepatocellular	30	59.4293
Cardiac Output	Cardiovascular Diseases	32	59.4267
DNA Damage	Leukopenia	27	59.4117
Blood Pressure	Cough	32	59.4012
Blood Pressure	Ataxia	52	59.3951
Lipolysis	Hypotension	39	59.3845
Membrane Potential, Mitochondrial	Nausea	46	59.369
Stroke Volume	Seizures	41	59.298
Oxidative Stress	Heart Arrest	42	59.2813
Cell Proliferation	Mucositis	35	59.2703
Oxidative Stress	Bipolar Disorder	41	59.2653
Heart Rate	Brain Injuries	37	59.2432
Oxidative Stress	Leukopenia	39	59.1948
Heart Rate	Cardiomyopathy, Hypertrophic	24	59.1569
Cardiac Output	Cardiomyopathy, Dilated	22	59.1132
Cell Proliferation	Hypercalcemia	39	59.1021
Natriuresis	Necrosis	38	59.0222
Glomerular Filtration Rate	Pain	37	59.0138
Synaptic Transmission	Hyperkinesis	28	58.9948
Histamine Release	Pain	49	58.9777
Natriuresis	Dizziness	29	58.9368
Oxidative Stress	Hypothermia	37	58.8902
Oxidative Stress	Vasculitis	32	58.8502
DNA Fragmentation	Cognition Disorders	43	58.8373
Heart Rate	Dystonia	42	58.8313
Apoptosis	Stomach Ulcer	56	58.8251
DNA Damage	Weight Loss	29	58.8176
Blood Pressure	Cerebral Hemorrhage	39	58.7871
Blood Pressure	Urination Disorders	35	58.7211
Lipid Peroxidation	Status Epilepticus	39	58.6774
Apoptosis	Glioblastoma	39	58.6382
Blood Pressure	Hemorrhage	53	58.6157
Renal Plasma Flow	Hypertension	24	58.5971
Oxygen Consumption	Substance Withdrawal Syndrome	37	58.5969
Cell Proliferation	Liver Cirrhosis, Experimental	45	58.5876
Ventricular Function, Left	Heart Diseases	29	58.5793
Vasoconstriction	Kidney Diseases	57	58.5765
Vasodilation	Catalepsy	48	58.5548
DNA Fragmentation	Cardiovascular Diseases	40	58.5465
Cell Proliferation	Atrial Fibrillation	50	58.489
Heart Rate	Fibrosis	39	58.4622
Diuresis	Pain	37	58.4553
Ventricular Function, Left	Pain	37	58.4553
DNA Damage	Hypotension	43	58.3998
Calcium Signaling	Heart Arrest	27	58.3455
Cell Proliferation	Lung Diseases	42	58.3334
Vasoconstriction	Syncope	30	58.3269
Heart Rate	Cardiac Output, Low	21	58.2765
Cell Death	Neutropenia	42	58.2534
Cell Death	Abdominal Pain	42	58.2534
Cell Death	Dyskinesia, Drug-Induced	49	58.2046
Ventricular Function	Cardiomegaly	18	58.1993
MAP Kinase Signaling System	Drug-Induced Liver Injury	37	58.1788
Ventricular Function, Left	Syncope	22	58.1679
Oxidative Stress	Nephritis, Interstitial	41	58.1552
Oxidative Stress	Carcinoma, Squamous Cell	32	58.1419
DNA Damage	Cardiomyopathies	30	58.1184
Membrane Potential, Mitochondrial	Brain Diseases	33	58.11
Oxidative Stress	Liver Failure	31	58.0785
Apoptosis	Hyponatremia	43	57.9992
Cell Cycle	Stomatitis	24	57.9891
Cell Proliferation	Drug Overdose	47	57.9825
Oxidative Stress	Pancreatic Neoplasms	33	57.9812
Lipid Peroxidation	Abdominal Pain	40	57.9639
Oxidative Stress	Poisoning	47	57.955
DNA Fragmentation	Cerebral Hemorrhage	31	57.9295
Cell Cycle	Disease Models, Animal	31	57.9216
Inhibitory Postsynaptic Potentials	Hyperalgesia	25	57.9019
Cell Proliferation	Leukemia, Myeloid, Acute	42	57.8981
Apoptosis	Nephrotic Syndrome	46	57.892
Renal Plasma Flow	Headache	21	57.8777
Cell Death	Tachycardia	56	57.8634
Apoptosis	Myocarditis	42	57.7582
Cell Death	Drug Eruptions	45	57.7441
Pulse	Hypotension	24	57.7255
Oxidative Stress	Albuminuria	31	57.7082
DNA Damage	Disease Models, Animal	23	57.6927
Natriuresis	Angioedema	24	57.6909
Cell Cycle	Hepatitis	40	57.679
Cell Death	Brain Edema	30	57.6319
Cardiac Output	Long QT Syndrome	29	57.5963
Cell Cycle	Vascular Diseases	31	57.5936
DNA Damage	Myocardial Infarction	34	57.5634
Cell Differentiation	Renal Insufficiency	36	57.5545
Oxygen Consumption	Myocardial Reperfusion Injury	21	57.523
Cell Death	Stroke	37	57.5133
Diuresis	Heart Arrest	25	57.5113
Heart Rate	Constipation	32	57.5091
Cell Proliferation	Hematuria	46	57.508
Natriuresis	Myocardial Ischemia	25	57.4938
DNA Damage	Thrombocytopenia	30	57.4862
Vasoconstriction	Respiratory Insufficiency	32	57.4527
Oxidative Stress	Weight Gain	32	57.4513
Vasodilation	Brain Edema	26	57.4412
Stroke Volume	Heart Diseases	27	57.4133
DNA Fragmentation	Exanthema	39	57.4007
Membrane Potential, Mitochondrial	Reperfusion Injury	26	57.3958
DNA Fragmentation	Hypokalemia	37	57.367
Blood Pressure	Vasospasm, Intracranial	27	57.3661
DNA Fragmentation	Anemia, Hemolytic	36	57.3628
Cell Proliferation	Hematologic Diseases	36	57.3549
Organ Size	Necrosis	36	57.3549
Lipid Peroxidation	Precancerous Conditions	35	57.3414
Cell Death	Reperfusion Injury	33	57.3101
Cell Death	Anemia, Hemolytic	39	57.302
Vasodilation	Postoperative Complications	31	57.2894
Blood Pressure	Hypokinesia	41	57.2736
Cell Death	Atrial Fibrillation	38	57.2397
Lipid Peroxidation	Cardiomegaly	36	57.2247
Natriuresis	Angina Pectoris	23	57.2165
Apoptosis	Coronary Artery Disease	42	57.1793
Cell Death	Carcinoma, Squamous Cell	32	57.1705
Glomerular Filtration Rate	Fibrosis	23	57.1417
DNA Fragmentation	Disease Models, Animal	30	57.1373
Apoptosis	Glomerulosclerosis, Focal Segmental	34	57.0931
Apoptosis	Hypesthesia	34	57.0931
Cell Cycle	Head and Neck Neoplasms	22	57.0411
Oxygen Consumption	Postoperative Complications	26	56.991
Lipid Peroxidation	Bradycardia	58	56.9853
Apoptosis	Arthralgia	41	56.9567
Ventricular Function	Tachycardia	22	56.9535
Cell Proliferation	Hypertriglyceridemia	38	56.9494
Cell Proliferation	Precancerous Conditions	47	56.9193
DNA Fragmentation	Atrioventricular Block	33	56.9191
Heart Rate	Memory Disorders	50	56.9096
Cell Cycle	Atherosclerosis	35	56.8974
Chemotaxis, Leukocyte	Fever	29	56.8812
Cell Proliferation	Nephritis, Interstitial	54	56.8717
Blood Pressure	Thrombosis	50	56.863
Lipid Peroxidation	Vascular Diseases	31	56.8524
Vasoconstriction	Depressive Disorder	41	56.8326
Heart Rate	Bronchial Spasm	26	56.8262
Diuresis	Ventricular Dysfunction, Left	23	56.8186
Ventricular Function, Left	Fibrosis	23	56.8186
Lipid Peroxidation	Hepatic Encephalopathy	29	56.7842
Cell Death	Constipation	31	56.7655
Lipid Peroxidation	Liver Failure, Acute	36	56.7384
Vasodilation	Brain Injuries	30	56.7329
Cell Cycle	Pancytopenia	27	56.732
Cardiac Output	Drug Toxicity	43	56.7137
Vasoconstriction	Renal Insufficiency	43	56.7122
Cell Proliferation	Mammary Neoplasms, Experimental	45	56.6772
Apoptosis	Ascites	33	56.6232
Apoptosis	Hypertriglyceridemia	42	56.6106
Cardiac Output	Hallucinations	33	56.586
Apoptosis	Glioma	37	56.5644
Blood Pressure	Peripheral Nervous System Diseases	53	56.5587
Lipid Peroxidation	Nephritis, Interstitial	39	56.5356
Vasoconstriction	Fatigue	36	56.5245
Stroke Volume	Shock, Cardiogenic	16	56.4975
DNA Damage	Neurotoxicity Syndromes	27	56.4952
Cell Death	Disease Models, Animal	32	56.4817
Heart Rate	Ischemia	34	56.4773
Heart Rate	Hepatitis	43	56.4684
DNA Fragmentation	Ataxia	39	56.455
Heart Rate	Diarrhea	53	56.4537
Cell Differentiation	Pain	46	56.4228
Vasodilation	Myoclonus	36	56.3573
Apoptosis	Lethargy	43	56.3463
Vasodilation	Delirium	33	56.3247
DNA Fragmentation	Drug Hypersensitivity	42	56.3192
Ventricular Function, Left	Albuminuria	20	56.2859
Cell Cycle	Leukemia	30	56.2811
Cell Death	Angioedema	38	56.2514
Vasodilation	Inflammation	48	56.2483
Organ Size	Kidney Diseases	35	56.2221
Cell Proliferation	Pancreatitis	39	56.1711
Glomerular Filtration Rate	Drug-Induced Liver Injury	40	56.1534
Apoptosis	Glomerulonephritis	44	56.1518
Natriuresis	Heart Arrest	25	56.1455
Oxidative Stress	Lung Diseases	32	56.1202
Cell Death	Rhabdomyolysis	35	56.0923
Cell Death	Psychoses, Substance-Induced	41	56.0832
Oxygen Consumption	Edema	38	56.0507
Cell Cycle	Reperfusion Injury	31	56.0109
Vasoconstriction	Sinus Arrest, Cardiac	20	55.9974
Oxidative Stress	Hyperglycemia	38	55.952
Ventricular Function, Left	Ventricular Premature Complexes	19	55.9509
Cell Death	Learning Disorders	42	55.9472
Membrane Potential, Mitochondrial	Nerve Degeneration	35	55.9429
Natriuresis	Bradycardia	33	55.9257
Natriuresis	Hyperemia	20	55.917
Cell Proliferation	Delirium	51	55.9113
Lipid Peroxidation	Lung Diseases	31	55.8934
Cell Cycle	Kidney Failure, Chronic	28	55.883
Vasoconstriction	Tremor	43	55.8484
DNA Fragmentation	Abnormalities, Drug-Induced	36	55.8466
Heart Rate	Migraine Disorders	34	55.8347
Cell Cycle	Abnormalities, Drug-Induced	37	55.8239
Apoptosis	Myoclonus	65	55.8212
Cardiac Output	Angioedema	28	55.7975
Organ Size	Hyperplasia	24	55.7764
Glomerular Filtration Rate	Angioedema	23	55.7591
Ventricular Function	Hypertension	26	55.7468
Cell Death	Prostatic Neoplasms	42	55.7453
Diuresis	Necrosis	36	55.7163
Cell Death	Skin Diseases	36	55.716
Oxygen Consumption	Brain Injuries	25	55.6778
Cell Death	Glioma	27	55.6731
Cell Death	Abnormalities, Drug-Induced	39	55.6648
Cell Death	Heart Arrest	41	55.6623
Oxidative Stress	Hypertrophy, Left Ventricular	28	55.658
Excitatory Postsynaptic Potentials	Hypertension	33	55.6507
Blood Pressure	Intraoperative Complications	23	55.6304
Membrane Potential, Mitochondrial	Colonic Neoplasms	28	55.5958
Blood Pressure	Mydriasis	28	55.5778
Vasodilation	Hemorrhage	36	55.5346
Oxidative Stress	Hypercholesterolemia	32	55.4782
Apoptosis	Hypercholesterolemia	46	55.4638
Ventricular Function, Left	Cardiomyopathy, Dilated	18	55.4637
Apoptosis	Anemia, Aplastic	47	55.4439
Cell Cycle	Cardiomegaly	35	55.4386
DNA Fragmentation	Adenocarcinoma	36	55.4271
Inhibitory Postsynaptic Potentials	Bradycardia	25	55.4154
Apoptosis	Hematologic Diseases	39	55.3861
Glomerular Filtration Rate	Bradycardia	32	55.3736
Cardiac Output	Hypertension, Renal	18	55.3387
Chemotaxis, Leukocyte	Seizures	42	55.3146
Cell Death	Hyponatremia	30	55.3003
Apoptosis	Pancreatitis	43	55.289
Apoptosis	Lupus Erythematosus, Systemic	35	55.2625
Apoptosis	Fetal Growth Retardation	38	55.2558
DNA Fragmentation	Cardiomegaly	34	55.2435
Cell Proliferation	Liver Neoplasms, Experimental	59	55.2305
Natriuresis	Albuminuria	20	55.2157
Histamine Release	Arrhythmias, Cardiac	38	55.2151
Cell Death	Jaundice	40	55.1998
Blood Pressure	Gastrointestinal Diseases	51	55.1775
Cell Death	Lung Diseases	32	55.154
Glomerular Filtration Rate	Angina Pectoris	22	55.1269
Blood Pressure	Lethargy	35	55.124
Cell Cycle	Seizures	84	55.1228
Histamine Release	Heart Arrest	30	55.0579
Blood Pressure	Paresis	32	55.0546
Cell Proliferation	Postoperative Complications	46	55.0269
Blood Pressure	Depressive Disorder, Major	34	55.0124
Heart Rate	Stroke	37	55.0024
Apoptosis	Carcinoma	47	54.9939
Apoptosis	Disseminated Intravascular Coagulation	40	54.9788
Oxygen Consumption	Fibrosis	26	54.9429
Lipid Peroxidation	Postoperative Complications	34	54.9265
Renal Circulation	Tachycardia	25	54.909
Ion Transport	Tachycardia	32	54.8712
Lipid Peroxidation	Brain Edema	28	54.834
Membrane Potential, Mitochondrial	Acute Kidney Injury	44	54.7958
Cell Cycle	Pruritus	38	54.7752
Membrane Potential, Mitochondrial	Vomiting	42	54.7726
Oxidative Stress	Respiratory Insufficiency	36	54.7479
Heart Rate	Atherosclerosis	37	54.7397
DNA Fragmentation	Kidney Failure, Chronic	27	54.7386
Calcium Signaling	Arrhythmias, Cardiac	32	54.7299
Cell Proliferation	Glioma	33	54.7047
Synaptic Transmission	Delirium	21	54.682
Ventricular Function, Left	Heart Block	19	54.6767
Lipid Peroxidation	Reflex, Abnormal	31	54.6661
Oxidative Stress	Prostatic Neoplasms	41	54.6387
Excitatory Postsynaptic Potentials	Arrhythmias, Cardiac	26	54.6047
Apoptosis	Mental Disorders	55	54.5919
DNA Fragmentation	Learning Disorders	38	54.5627
Cell Differentiation	Drug Toxicity	41	54.4992
Oxidative Stress	Confusion	40	54.4939
Oxidative Stress	Precancerous Conditions	35	54.4477
Apoptosis	Neural Tube Defects	40	54.4021
Blood Pressure	Subarachnoid Hemorrhage	27	54.37
Ventricular Function, Left	Edema	31	54.3683
Blood Pressure	Nerve Degeneration	56	54.3563
Oxidative Stress	Syncope	33	54.3148
Cell Cycle	Drug Eruptions	41	54.3032
Diuresis	Headache	31	54.2982
Histamine Release	Hypotension	47	54.2876
Oxygen Consumption	Dizziness	32	54.2824
Blood Pressure	Bronchial Spasm	28	54.2538
Cell Proliferation	Pulmonary Edema	47	54.232
Cell Proliferation	Reflex, Abnormal	41	54.2101
Vasoconstriction	Cardiomegaly	31	54.2028
DNA Fragmentation	Abdominal Pain	37	54.1636
Chemotaxis, Leukocyte	Exanthema	24	54.1556
DNA Damage	Hemorrhage	28	54.1407
Blood Pressure	Drug Eruptions	52	54.1103
Stroke Volume	Pain	33	54.1061
Cell Death	Urinary Bladder Diseases	25	54.1031
Cell Proliferation	Albuminuria	38	54.0833
Heart Rate	Unconsciousness	25	54.0054
Glomerular Filtration Rate	Hypertension, Pulmonary	20	53.9866
Glomerular Filtration Rate	Vomiting	31	53.9856
DNA Fragmentation	Confusion	37	53.9741
Lipid Peroxidation	Kidney Tubular Necrosis, Acute	34	53.9339
Cell Cycle	Glioblastoma	26	53.923
Inhibitory Postsynaptic Potentials	Seizures	31	53.9221
Vasoconstriction	Long QT Syndrome	32	53.9198
Vasodilation	Fever	42	53.9188
Cell Proliferation	Venous Thrombosis	43	53.9099
Synaptic Transmission	Hyperalgesia	27	53.9034
DNA Damage	Proteinuria	30	53.869
Cell Proliferation	Erythema	42	53.8375
DNA Fragmentation	Mucositis	25	53.7627
Lipid Peroxidation	Exanthema	39	53.7615
Myocardial Contraction	Heart Arrest	19	53.7585
Cell Cycle	Lung Diseases	30	53.7477
Renal Plasma Flow	Hypotension	22	53.7437
Lipid Peroxidation	Liver Cirrhosis, Experimental	32	53.7352
Ventricular Function, Left	Dyspnea	22	53.7115
Ventricular Function, Left	Hypertension, Pulmonary	20	53.7103
Lipid Peroxidation	Lung Neoplasms	43	53.7014
Chemotaxis, Leukocyte	Paresis	18	53.6679
Cell Proliferation	Brain Edema	36	53.6663
Cell Cycle	Sepsis	29	53.6584
MAP Kinase Signaling System	Pain	32	53.6553
Ion Transport	Bradycardia	34	53.6351
Cell Proliferation	Pulmonary Embolism	38	53.6311
Oxidative Stress	Hypertension, Pulmonary	31	53.6237
Apoptosis	Arthritis, Rheumatoid	41	53.5798
Vasoconstriction	Subarachnoid Hemorrhage	21	53.5547
Diuresis	Vomiting	31	53.5384
Vasodilation	Thrombosis	34	53.5291
Cardiac Output	Kidney Diseases	45	53.5036
Cell Death	Colorectal Neoplasms	29	53.468
DNA Fragmentation	Angioedema	34	53.4573
DNA Fragmentation	Movement Disorders	40	53.4557
Vasodilation	Hallucinations	37	53.4507
Vasodilation	Drug Hypersensitivity	37	53.4507
Cell Cycle	Hyperlipidemias	30	53.4477
Oxidative Stress	Pneumonia	35	53.4359
Cell Cycle	Drug Hypersensitivity	42	53.4083
Cell Death	Glioblastoma	27	53.4082
Calcium Signaling	Hyperalgesia	33	53.4003
Ion Transport	Edema	33	53.4001
Oxygen Consumption	Acute Kidney Injury	39	53.3806
Oxygen Consumption	Nausea	39	53.3806
Cell Proliferation	Hyponatremia	37	53.3794
Cell Cycle	Cardiovascular Diseases	39	53.3615
Vasoconstriction	Fever	42	53.3397
Cell Cycle	Vasculitis	29	53.338
Cell Death	Syncope	33	53.3267
DNA Fragmentation	Colorectal Neoplasms	27	53.3234
Oxidative Stress	Hyperkinesis	54	53.3164
Heart Rate	Paresis	28	53.2871
Apoptosis	Urination Disorders	40	53.2802
Oxidative Stress	Hypokalemia	38	53.2749
Apoptosis	Leukemia	43	53.2727
Cell Death	Bipolar Disorder	39	53.2529
Cardiac Output	Tachycardia, Sinus	21	53.2344
Cell Proliferation	Urinary Bladder Neoplasms	48	53.2336
Heart Rate	Acidosis	30	53.232
Cell Proliferation	Hyperglycemia	49	53.2277
Blood Pressure	Serotonin Syndrome	26	53.189
Cell Proliferation	Urination Disorders	36	53.1758
Organ Size	Albuminuria	19	53.1637
Ventricular Pressure	Hyperemia	16	53.1622
Membrane Potential, Mitochondrial	Cardiovascular Diseases	31	53.1574
Cell Cycle	Hypercholesterolemia	30	53.1512
Vasodilation	Cardiomyopathies	36	53.0446
Cell Death	Prenatal Exposure Delayed Effects	42	53.0411
Diuresis	Hyperemia	19	53.0312
DNA Fragmentation	Coma	36	53.0274
Ventricular Pressure	Myocardial Ischemia	19	53.0202
Diuresis	Arrhythmias, Cardiac	29	53.0195
Blood Pressure	Sexual Dysfunction, Physiological	28	52.9996
Natriuresis	Stroke	22	52.9977
Glomerular Filtration Rate	Drug Toxicity	32	52.9961
Oxidative Stress	Cocaine-Related Disorders	49	52.9882
Excitatory Postsynaptic Potentials	Hyperkinesis	26	52.9809
Renal Circulation	Bradycardia	26	52.9687
Oxygen Consumption	Drug Toxicity	39	52.9389
Lipid Peroxidation	Catalepsy	53	52.9315
Cell Death	Hematuria	34	52.9231
Ventricular Function, Left	Coronary Disease	18	52.9178
Cardiac Output	Cardiomyopathies	31	52.9103
Diuresis	Nausea	32	52.9053
DNA Damage	Headache	35	52.9047
Heart Rate	Respiration Disorders	25	52.8928
Vasoconstriction	Stroke	30	52.8902
Blood Pressure	Nervous System Diseases	58	52.8757
Renal Circulation	Cardiomegaly	19	52.8652
Oxidative Stress	Dyslipidemias	28	52.8604
Vasodilation	Intraoperative Complications	18	52.848
Stroke Volume	Atrial Fibrillation	21	52.8411
Cell Cycle	Skin Neoplasms	33	52.8249
Cell Proliferation	Stomach Neoplasms	45	52.8174
Renal Circulation	Myocardial Ischemia	20	52.8151
Cell Cycle	Nerve Degeneration	43	52.8024
Vasoconstriction	Myocardial Reperfusion Injury	23	52.7986
Lipid Peroxidation	Angioedema	35	52.7825
Heart Rate	Epilepsy	36	52.7607
DNA Fragmentation	Sepsis	28	52.7516
Heart Rate	Kidney Diseases	70	52.7515
Vasodilation	Amnesia	36	52.7475
Oxidative Stress	Anoxia	30	52.7312
Cell Cycle	Hemolytic-Uremic Syndrome	23	52.7171
DNA Fragmentation	Postoperative Complications	32	52.7048
Lipid Peroxidation	Depressive Disorder	45	52.6977
Stroke Volume	Myoclonus	23	52.6899
DNA Fragmentation	Leukemia, Myeloid, Acute	29	52.6879
Ventricular Function, Left	Tachycardia, Supraventricular	18	52.6568
Oxidative Stress	Hypokinesia	33	52.6481
Apoptosis	Pancytopenia	37	52.607
Cell Differentiation	Acute Kidney Injury	40	52.6053
Cell Proliferation	Learning Disorders	54	52.599
Oxygen Consumption	Heart Block	21	52.5843
Calcium Signaling	Hyperemia	20	52.5829
Heart Rate	Anorexia	40	52.5319
Apoptosis	Urinary Bladder Diseases	33	52.5179
Apoptosis	Diplopia	33	52.5179
Cell Death	Liver Cirrhosis	33	52.4834
Lipid Peroxidation	Myocardial Ischemia	37	52.4689
Heart Rate	Hemorrhage	43	52.4552
Cell Death	Substance Withdrawal Syndrome	53	52.4227
Membrane Potentials	Necrosis	34	52.4174
Histamine Release	Necrosis	46	52.3951
Blood Pressure	Intracranial Hypertension	27	52.3536
Vasoconstriction	Anxiety Disorders	33	52.3476
Chemotaxis, Leukocyte	Sepsis	19	52.3165
Blood Pressure	Central Nervous System Diseases	40	52.3046
Cardiac Output	Coronary Disease	21	52.2801
Excitatory Postsynaptic Potentials	Heart Arrest	21	52.2799
Pulse	Heart Arrest	17	52.2295
Heart Rate	Panic Disorder	29	52.2218
Heart Rate	Neurobehavioral Manifestations	29	52.2218
Blood Pressure	Exanthema	48	52.2203
Chemotaxis, Leukocyte	Drug-Induced Liver Injury	38	52.1994
Diuresis	Hyperalgesia	30	52.1945
Chemotaxis, Leukocyte	Diarrhea	27	52.1611
Cell Proliferation	Skin Diseases	45	52.1609
DNA Fragmentation	Carcinoma, Non-Small-Cell Lung	25	52.153
Cell Death	Atherosclerosis	35	52.1509
Lipid Peroxidation	Kidney Failure, Chronic	27	52.1507
Cell Death	Drug Hypersensitivity	44	52.1405
Lipid Peroxidation	Liver Neoplasms	42	52.1271
Oxygen Consumption	Pulmonary Edema	25	52.127
Membrane Potential, Mitochondrial	Hyperalgesia	40	52.1166
Heart Rate	Nervous System Diseases	49	52.1129
Excitatory Postsynaptic Potentials	Hypotension	30	52.0762
Oxygen Consumption	Anoxia	22	52.0645
Ventricular Function, Left	Hypertension, Renal	15	52.0526
Apoptosis	Head and Neck Neoplasms	28	52.0486
Oxygen Consumption	Spasm	21	52.0459
Cell Proliferation	Disseminated Intravascular Coagulation	35	52.0281
Heart Rate	Hypertension, Malignant	20	52.0277
Cell Death	Neural Tube Defects	28	52.0118
Vasodilation	Dyskinesia, Drug-Induced	38	52.0021
Apoptosis	Dysarthria	37	51.9972
DNA Fragmentation	Hyperemia	27	51.9877
Vasoconstriction	Hypertension, Renal	19	51.9523
Glycogenolysis	Arrhythmias, Cardiac	24	51.9429
Cell Proliferation	Heart Defects, Congenital	34	51.8968
Chemotaxis, Leukocyte	Pain	34	51.8968
Oxidative Stress	Blindness	25	51.8876
Apoptosis	Torsades de Pointes	55	51.8875
Apoptosis	Long QT Syndrome	55	51.8875
Ventricular Pressure	Bradycardia	24	51.8794
Vasodilation	Hyperglycemia	31	51.8499
DNA Fragmentation	Carcinoma, Squamous Cell	28	51.8388
Calcium Signaling	Brain Injuries	22	51.8221
Cell Death	Vasculitis, Leukocytoclastic, Cutaneous	32	51.8063
Cell Death	Hyperkinesis	54	51.8041
DNA Damage	Diarrhea	31	51.7958
Synaptic Transmission	Disorders of Excessive Somnolence	19	51.7814
Stroke Volume	Drug Overdose	20	51.7667
Lipolysis	Hyperalgesia	31	51.7394
Cell Death	Fatty Liver	38	51.7365
Organ Size	Hypotension	34	51.6938
Cell Death	Dyspnea	35	51.664
Stroke Volume	Tachycardia, Supraventricular	17	51.6487
DNA Fragmentation	Neural Tube Defects	26	51.6279
DNA Fragmentation	Arthralgia	26	51.6279
Cell Differentiation	Reperfusion Injury	23	51.5931
Vasoconstriction	Drug Overdose	29	51.5893
Cell Proliferation	Constipation	37	51.571
Cell Proliferation	Arthralgia	35	51.541
Autophagy	Necrosis	35	51.541
Apoptosis	Pneumonia	51	51.5319
Cell Cycle	Cystitis	29	51.4968
Renal Circulation	Heart Failure	23	51.4907
Lipid Peroxidation	Hyperglycemia	35	51.4803
Glomerular Filtration Rate	Inflammation	30	51.4678
Oxidative Stress	Nephrotic Syndrome	30	51.4609
DNA Damage	Nerve Degeneration	29	51.4572
Lipolysis	Bradycardia	32	51.4493
DNA Damage	Pain	40	51.4489
Natriuresis	Arrhythmias, Cardiac	29	51.4286
Oxidative Stress	Coronary Artery Disease	28	51.3952
Glomerular Filtration Rate	Diarrhea	27	51.3811
Heart Rate	Exanthema	41	51.3174
Vasoconstriction	Tachycardia, Sinus	23	51.3105
Cell Proliferation	Hypertrophy	36	51.2937
Histamine Release	Anaphylaxis	25	51.2851
Vasodilation	Cholestasis	37	51.229
Oxidative Stress	Anemia, Aplastic	31	51.2138
Heart Rate	Postoperative Nausea and Vomiting	24	51.2087
Cardiac Output	Proteinuria	32	51.1961
Lipid Peroxidation	Muscular Diseases	41	51.196
Oxygen Consumption	Coronary Vasospasm	20	51.194
Apoptosis	Venous Thrombosis	47	51.1905
Cell Cycle	Dyspnea	33	51.1833
Ventricular Function, Left	Cardiomyopathy, Hypertrophic	15	51.1664
Cell Death	Stomatitis	23	51.1404
Heart Rate	Paranoid Disorders	29	51.1055
Calcium Signaling	Myocardial Infarction	30	51.1006
Diuresis	Dizziness	26	51.0977
Lipid Peroxidation	Drug Eruptions	40	51.0941
Oxidative Stress	Dyskinesia, Drug-Induced	45	51.0669
Cardiac Output	Sinus Arrest, Cardiac	17	51.0581
Vasodilation	Cardiomyopathy, Hypertrophic	19	51.0338
Excitatory Postsynaptic Potentials	Epilepsy	19	51.0326
Cell Death	Catalepsy	55	51.0156
Synaptic Transmission	Movement Disorders	22	50.9669
Cell Proliferation	Carcinoma, Renal Cell	30	50.9596
Oxygen Consumption	Atrial Fibrillation	25	50.9473
Lipid Peroxidation	Azotemia	25	50.947
Glomerular Filtration Rate	Hyperkalemia	18	50.9463
Oxygen Consumption	Apnea	22	50.9202
Cell Cycle	Myocardial Ischemia	36	50.9022
Blood Pressure	Vasculitis, Leukocytoclastic, Cutaneous	37	50.8951
Cardiac Output	Brain Ischemia	24	50.8645
DNA Fragmentation	Tremor	45	50.8614
Vasodilation	Cardiac Output, Low	17	50.8578
Blood Pressure	Reflex, Abnormal	36	50.824
Histamine Release	Hypertension	49	50.8204
Apoptosis	Neurobehavioral Manifestations	39	50.8177
Apoptosis	Coronary Vasospasm	37	50.8154
Cell Proliferation	Catalepsy	77	50.8149
Oxidative Stress	Anxiety Disorders	38	50.8141
Inhibitory Postsynaptic Potentials	Hypotension	26	50.7649
DNA Fragmentation	Jaundice	35	50.7553
Chemotaxis, Leukocyte	Cholestasis	25	50.7455
Cell Death	Cardiomegaly	35	50.7144
Cell Cycle	Jaundice	36	50.7099
Ventricular Function, Left	Hyperkalemia	18	50.7007
Oxidative Stress	Hypertrophy	28	50.6946
DNA Fragmentation	Pulmonary Edema	32	50.6583
Synaptic Transmission	Epilepsy	19	50.6545
Ion Transport	Headache	32	50.6461
Membrane Potential, Mitochondrial	Neoplasms, Experimental	29	50.6426
Organ Size	Ventricular Dysfunction, Left	21	50.639
Cell Cycle	Erythema	30	50.6265
Cell Size	Necrosis	29	50.5995
Oxygen Consumption	Hypokalemia	26	50.5631
Apoptosis	Muscle Cramp	31	50.5629
Cell Death	Vascular Diseases	30	50.5615
Histamine Release	Hyperalgesia	38	50.5529
Cell Differentiation	Headache	37	50.5223
Blood Pressure	Respiration Disorders	27	50.4999
Apoptosis	Anoxia	42	50.4777
Organ Size	Heart Diseases	26	50.4574
Lipid Peroxidation	Delirium	35	50.4388
Cell Death	Adenocarcinoma	37	50.4327
DNA Damage	Edema	34	50.4321
Excitatory Postsynaptic Potentials	Status Epilepticus	20	50.4155
Stroke Volume	Chest Pain	19	50.3653
DNA Damage	Liver Neoplasms	28	50.3518
Oxygen Consumption	Cardiac Output, Low	15	50.3461
Apoptosis	Bipolar Disorder	57	50.3443
Oxidative Stress	Melanoma	33	50.3237
Heart Rate	Death, Sudden	22	50.3233
Cell Proliferation	Eosinophilia	44	50.3224
Cell Proliferation	Carcinoma	40	50.3212
Vasoconstriction	Rhabdomyolysis	28	50.3012
Membrane Potential, Mitochondrial	Proteinuria	33	50.2899
Vasoconstriction	Coma	32	50.2758
Vasodilation	Drug Toxicity	48	50.2673
Heart Rate	Substance-Related Disorders	33	50.2506
Apoptosis	Precursor Cell Lymphoblastic Leukemia-Lymphoma	37	50.2424
Ventricular Function	Myocardial Ischemia	17	50.2356
Cell Cycle	Brain Injuries	31	50.2336
Cell Proliferation	Erectile Dysfunction	42	50.2335
Heart Rate	Myocardial Reperfusion Injury	26	50.2269
DNA Fragmentation	Depressive Disorder	42	50.2255
DNA Fragmentation	Ventricular Dysfunction, Left	32	50.224
Cell Death	Neuralgia	25	50.2149
Vasodilation	Pruritus	32	50.2145
Cell Proliferation	Flushing	31	50.2064
Oxidative Stress	Glucose Intolerance	21	50.1994
Oxidative Stress	Dyspnea	34	50.194
Stroke Volume	Hypotension, Orthostatic	20	50.1788
Stroke Volume	Acute Kidney Injury	29	50.1537
Ventricular Pressure	Reperfusion Injury	16	50.1057
Vasodilation	Cough	22	50.0876
DNA Damage	Peripheral Nervous System Diseases	27	50.0856
Apoptosis	Reflex, Abnormal	44	50.0702
Cell Differentiation	Drug-Induced Liver Injury	49	50.0294
Cardiac Output	Cardiomyopathy, Hypertrophic	17	50.0253
Cell Death	Hyperglycemia	36	49.9853
Blood Pressure	Epilepsy	40	49.9625
Membrane Potential, Mitochondrial	Diarrhea	35	49.9314
Heart Rate	Hyperglycemia	37	49.9195
DNA Damage	Inflammation	34	49.9104
Cell Death	Nephritis, Interstitial	38	49.9054
Oxidative Stress	Kidney Failure, Chronic	27	49.895
Organ Size	Headache	29	49.8877
Cell Proliferation	Glomerulonephritis	37	49.8688
Blood Pressure	Liver Diseases	52	49.8663
Cell Differentiation	Anemia	31	49.86
Synaptic Transmission	Respiratory Insufficiency	19	49.8533
Vasoconstriction	Mitral Valve Insufficiency	17	49.8345
Vasodilation	Cerebral Hemorrhage	26	49.8182
Stroke Volume	Heart Block	17	49.8103
Heart Rate	Urinary Incontinence	26	49.7906
Vasoconstriction	Cough	22	49.7739
Stroke Volume	Cardiomegaly	20	49.768
Cell Cycle	Neural Tube Defects	26	49.7661
Cell Death	Carcinoma, Hepatocellular	41	49.7576
Oxidative Stress	Liver Neoplasms, Experimental	41	49.7397
Cell Death	Pruritus	38	49.7087
Chemotaxis, Leukocyte	Muscular Diseases	24	49.7052
DNA Damage	Myocardial Ischemia	25	49.7
Lipid Peroxidation	Hepatomegaly	36	49.6894
Lipid Peroxidation	Carcinoma, Hepatocellular	39	49.6818
Cell Proliferation	Hepatic Encephalopathy	35	49.6737
Lipid Peroxidation	Hemolysis	29	49.6572
Heart Rate	Vasculitis, Leukocytoclastic, Cutaneous	32	49.6383
Lipid Peroxidation	Hepatitis	37	49.6245
Diuresis	Cardiomegaly	21	49.6161
Heart Rate	Subarachnoid Hemorrhage	23	49.5341
Apoptosis	Vasospasm, Intracranial	29	49.5279
Apoptosis	Hepatic Veno-Occlusive Disease	29	49.5279
Pulse	Hypertension	23	49.5277
Oxidative Stress	Polyneuropathies	26	49.5236
Cell Death	Inappropriate ADH Syndrome	26	49.5164
Vasodilation	Respiratory Insufficiency	29	49.5156
Heart Rate	Thrombosis	40	49.4922
Membrane Potential, Mitochondrial	Brain Injuries	25	49.4881
Membrane Potential, Mitochondrial	Gastrointestinal Diseases	30	49.4604
Cell Cycle	Hepatic Veno-Occlusive Disease	21	49.4604
Cell Proliferation	Cystitis	38	49.4517
Apoptosis	Kidney Failure, Chronic	38	49.4384
Apoptosis	Inappropriate ADH Syndrome	36	49.4291
Cell Death	Leukemia, Myeloid, Acute	30	49.3551
Cell Proliferation	Head and Neck Neoplasms	25	49.3084
Cell Cycle	Prenatal Exposure Delayed Effects	38	49.3043
Excitatory Postsynaptic Potentials	Pain	29	49.3001
Heart Rate	Drug Hypersensitivity	44	49.2796
Cell Cycle	Neurotoxicity Syndromes	35	49.2696
Vasodilation	Ventricular Premature Complexes	23	49.2646
Cell Cycle	Ischemia	29	49.2364
Heart Rate	Brain Diseases	41	49.2246
Apoptosis	Oliguria	35	49.2215
Oxygen Consumption	Ischemia	22	49.2142
Apoptosis	Stomatitis	30	49.2034
Membrane Potential, Mitochondrial	Heart Diseases	34	49.1882
Heart Rate	Asthma	33	49.1734
DNA Fragmentation	Atrial Fibrillation	32	49.1684
Cell Death	Erythema	31	49.1654
Ventricular Function, Left	Hyperemia	18	49.1551
Cardiac Output	Drug-Induced Liver Injury	50	49.1538
Histamine Release	Nausea	40	49.152
Lipid Peroxidation	Neural Tube Defects	26	49.1481
Lipid Peroxidation	Pruritus	36	49.1258
DNA Fragmentation	Heart Arrest	35	49.1232
[truncated: 100,829 more rows]
